# Supplementary material for: Repertoire-wide gene structure analyses: a case study comparing automatically predicted and manually annotated gene models
Source: BMC Genomics. 2019 Oct 17;20:753. doi: 10.1186/s12864-019-6064-8 (PMC6798390; doi:10.1186/s12864-019-6064-8)
Supplement: Supplementary file 1 — Table ST1. Data sources and used files: list of publications, download sources, and used files of all seven species; Table ST2. Auto vs. manual: counts of gene models that were subjected to manual annotation including non-coding models, as well as of OGS, MAN-ADD, MAN-SUB, AUTO, and AUTO-SUB; Table ST3. Tests: results of Bonferroni-corrected two-sample Kolmogorov-Smirnov tests and two-sample Wilcoxon tests of all combinations of the five (sub)sets given for each species and each gene structural property; Table ST4. Correlation coefficients: lists for each species and each set (AUTO, OGS, AUTO-SUB, MAN-SUB, MAN-ADD, and resampled samples 1–1000) the Spearman’s rank correlation coefficient of each of the four comparisons; Table ST5. Cuticle proteins — all v1.1: list of cuticle protein genes manually added or manually annotated in Oncopeltus fasciatus; Table ST6. Chemoreceptors — all v1.1: list of chemoreceptor genes manually added or manually annotated in Oncopeltus fasciatus; Table ST7. CP and CR KS-tests: results of (Bonferroni-corrected) two-sample Kolmogorov-Smirnov tests comparing cuticle protein (CP) and chemoreceptor (CR) gene model structure properties to OGS, MAN-ADD and each other. (XLSX 933 kb) [file 12864_2019_6064_MOESM1_ESM.xlsx]

## Sheet: ST1 - Data sources and used files
Supplementary Table 1: Data sources and used files.
Species	Common name	Publication	Download source	Download date	Genome file	Automated annotation file	OGS (manually curated annotation) file
Anoplophora glabripennis	Asian long-horned beetle	McKenna et al. 2016	https://i5k.nal.usda.gov/data/Arthropoda/anogla-(Anoplophora_glabripennis)/	2017-01-25	Agla_Btl03082013.genome.fa	AGLA.Models.gff3	agla_OGS_v1_2.gff3
Athalia rosae	Turnip sawfly	no	https://i5k.nal.usda.gov/data/Arthropoda/athros-(Athalia_rosae)/ [OGS provided upon request]	2013-03-21	Aros01112013-genome.fa	AROS.Models-NALmod.gff3	ATHROS_OGSv1-0.gff3
Cimex lectularius	Bed bug	Benoit et al. 2016	https://i5k.nal.usda.gov/data/Arthropoda/cimlec-(Cimex_lectularius)/	2017-01-25	Clec_Bbug02212013.genome.fa	CLEC.Models-NALmod.gff3	clec_OGS_v1_2.gff3
Frankliniella occidentalis	Western flower thrips	no	https://i5k.nal.usda.gov/data/Arthropoda/fraocc-(Frankliniella_occidentalis )/ [OGS provided upon request]	2017-01-25	Focc_FINAL.scaffolds.fa	FOCC.Models.gff3	fraocc_OGSv1.0.gff
Leptinotarsa decemlineata	Colorado potato beetle	Schoville et al. 2017	https://i5k.nal.usda.gov/data/Arthropoda/lepdec-(Leptinotarsa_decemlineata) / [OGS provided upon request]	2017-01-25	Ldec.genome.10062013.fa	LDEC.Models.gff3	lepdec_OGSv1.0.gff
Oncopeltus fasciatus	Large milkweed bug	Panfilio et al. 2018	https://i5k.nal.usda.gov/data/Arthropoda/oncfas-(Oncopeltus_fasciatus)/Current%20Genome%20Assembly/	2017-01-25	Ofas.scaffolds.fa	OFAS.Models-NALmod.gff3	ofas_v1_1_original.gff3
Orussus abietinus	Parasitic wood-wasp	no	https://i5k.nal.usda.gov/data/Arthropoda/oruabi-(Orussus_abietinus)/ [OGS provided upon request]	2013-03-21	Oabi11242013.genome.fa	OABI.Models-NALmod.gff3	ORUABI_OGSv1-0.gff3
Table 1 Version 2
							Median of 'analyzed' set
			Assembly size [Mbp] (% det. Nucs)	Gene models: complete manual / complete automatic	Curated models: count (% of OGS)	Added models: count (% of OGS)	Transcript length [bp]: 'automatic' / 'manual'	Protein length [aa]: 'automatic' / 'manual'	Exon count p.t.: 'automatic' / 'manual'	Exon length p.t [bp]: 'automatic' / 'manual'	Median intron length p.t [bp]: 'automatic' / 'manual'
Holo-metabolous	Coleoptera	Anoplohora glabripennis	707.7 (85.1)	22253 / 22035	771 (3.5)	216 (0.97)	6183 / 5789.5	358 / 389	4 / 4	1210 / 1345.5	354.75 / 359		increase of median after manual curation
		Leptinotarsa decemlineata	1170.2 (58.0)	24732 / 24671	933 (3.8)	98 (0.4)	8562.5 / 9280	255 / 300	4 / 4	984 / 1127	1192 / 1363		decrease of median after manual curation
	Hymenoptera	Athalia rosae	163.8 (95.7)	11956 / 11894	825 (6.9)	50 (0.42)	4340 / 3208	445 / 423	6 / 5	2220 / 1786	107.5 / 100.5
		Orussus abietinus	201.2 (92.7)	10966 / 10959	672 (6.1)	30 (0.27)	5200 / 3996	430 / 419	5 / 5.5	2151 / 1828	1278.25 / 1434		largest genomes
Hemi-metabolous	Hemiptera	Cimex lectularius	650.5 (79.0)	14085 / 13953	784 (5.6)	221 (1.57)	4362 / 4360	358 / 372.5	5 / 5	1200 / 1194.5	75 / 74		smallest genomes
		Oncopeltus fasciatus	1098.7 (70.4)	19587 / 19615	945 (4.8)	161 (0.82)	9324 / 11244	257 / 320	4 / 4	1086 / 1347	126.75 / 123
	Thysanoptera	Frankliniella occidentalis	415.8 (63.4)	18021 / 17553	1127 (6.3)	381 (2.11)	5001.5 / 4064	419.5 / 419	6 / 6	1807.5 / 1755	108 / 100.75		significant W-test

## Sheet: ST2 - Auto vs. Manual
Supplementary Table 2a: Automated vs. manually annotated gene models (overlaps)
Species	# manually annotated gene models	# non-coding within manually annotated gene models	% non-coding gene models	Types of non-coding gene models	# de novo gene models (= MAN-ADD)	% de novo gene models of all manually curated models	# considered manually curated protein-coding gene models (= MAN-SUB)	# overlapping automated gene models (= AUTO-SUB)
Anoplophora glabripennis	1052	66	6.27376	pseudogenes	216	20.5323	770	749
Leptinotarsa decemlineata	1050	19	1.80952	Pseudogenes, rRNA, snRNA, miRNA	98	9.33333	933	972
Athalia rosae	1214	339	27.9242	tRNA, miRNA, snRNA	50	4.11862	825	805
Orussus abietinus	1021	321	31.4398	tRNA, miRNA, snRNA, snoRNA, rRNA, ncRNA	30	2.9383	670	659
Cimex lectularius	1001	2	0.1998	pseudogenes	221	22.0779	778	795
Oncopeltus fasciatus	1118	12	1.07335	Pseudogenes, rRNA, snRNA, miRNA	161	14.4007	945	1013
Frankliniella occidentalis	1521	13	0.854701	pseudogenes	381	25.0493	1127	1118
Supplementary Table 2b: Set sizes
Species	AUTO	OGS	AUTO-SUB	MAN-SUB	MAN-ADD	MAN-ADD/OGS [%]	MAN-ADD/(MAN-ADD+MAN-SUB) [%]
Anoplophora glabripennis	22035	22253	749	770	216	0.970656	21.9067
Leptinotarsa decemlineata	24671	24732	972	933	98	0.396248	9.50533
Athalia rosae	11894	11956	805	825	50	0.4182	5.71429
Orussus abietinus	10959	10986	659	670	30	0.273075	4.28571
Cimex lectularius	13953	14085	795	778	221	1.56905	22.1221
Oncopeltus fasciatus	19615	19587	1013	945	161	0.821974	14.557
Frankliniella occidentalis	17553	18021	1118	1127	381	2.1142	25.2653

## Sheet: ST3 - Tests
Supplementary Table 3: Test results of two-sample Kolmogorov-Smirnov (KS) test and two-sample Wilcoxon (W) test.
Species	Property	Set (A)	Set (B)	A.n	B.n	A.min.val	B.min.val	A.median.val	B.median.val	A.max.val	B.max.val	ks.pval	ks.padj	ks.psignif	Wilcox.pval	Wilcox.padj	Wilcox.psignif
Anoplophora glabripennis	Exon count per transcript	AUTO	AUTO_SUB	22035	749	1	1	4	4	94	38	0.000198098	0.0693343	ns	7.50819e-06	0.00262787	**
Anoplophora glabripennis	Exon count per transcript	AUTO	MAN_ADD	22035	216	1	1	4	2	94	8	2.37542e-09	8.31398e-07	****	9.59314e-06	0.0033576	**
Anoplophora glabripennis	Exon count per transcript	AUTO	MAN_SUB	22035	770	1	1	4	4	94	23	4.52931e-07	0.000158526	***	2.32612e-06	0.000814141	***
Anoplophora glabripennis	Exon count per transcript	AUTO	OGS	22035	22253	1	1	4	4	94	94	1	1	ns	0.986923	1	ns
Anoplophora glabripennis	Exon count per transcript	AUTO_SUB	MAN_ADD	749	216	1	1	4	2	38	8	1.09251e-10	3.8238e-08	****	1.86643e-09	6.53249e-07	****
Anoplophora glabripennis	Exon count per transcript	AUTO_SUB	MAN_SUB	749	770	1	1	4	4	38	23	0.801616	1	ns	0.940188	1	ns
Anoplophora glabripennis	Exon count per transcript	MAN_SUB	MAN_ADD	770	216	1	1	4	2	23	8	1.08341e-10	3.79192e-08	****	4.37402e-10	1.53091e-07	****
Anoplophora glabripennis	Exon count per transcript	OGS	AUTO_SUB	22253	749	1	1	4	4	94	38	0.000295285	0.10335	ns	7.31069e-06	0.00255874	**
Anoplophora glabripennis	Exon count per transcript	OGS	MAN_ADD	22253	216	1	1	4	2	94	8	3.14732e-09	1.10156e-06	****	9.49631e-06	0.00332371	**
Anoplophora glabripennis	Exon count per transcript	OGS	MAN_SUB	22253	770	1	1	4	4	94	23	7.62774e-07	0.000266971	***	2.2611e-06	0.000791385	***
Anoplophora glabripennis	Median exon length per transcript [bp]	AUTO	AUTO_SUB	22035	749	6	27	206	220	9156	2234.5	0.00622015	1	ns	0.00280501	0.981754	ns
Anoplophora glabripennis	Median exon length per transcript [bp]	AUTO	MAN_ADD	22035	216	6	79.5	206	397	9156	1995	0	0	****	0.000155625	0.0544686	ns
Anoplophora glabripennis	Median exon length per transcript [bp]	AUTO	MAN_SUB	22035	770	6	48	206	225	9156	2258	2.6589e-05	0.00930615	**	6.39602e-07	0.000223861	***
Anoplophora glabripennis	Median exon length per transcript [bp]	AUTO	OGS	22035	22253	6	6	206	206	9156	9156	0.866698	1	ns	0.597283	1	ns
Anoplophora glabripennis	Median exon length per transcript [bp]	AUTO_SUB	MAN_ADD	749	216	27	79.5	220	397	2234.5	1995	0	0	****	0.0105258	1	ns
Anoplophora glabripennis	Median exon length per transcript [bp]	AUTO_SUB	MAN_SUB	749	770	27	48	220	225	2234.5	2258	0.221238	1	ns	0.139408	1	ns
Anoplophora glabripennis	Median exon length per transcript [bp]	MAN_SUB	MAN_ADD	770	216	48	79.5	225	397	2258	1995	4.88498e-15	1.70974e-12	****	0.0588951	1	ns
Anoplophora glabripennis	Median exon length per transcript [bp]	OGS	AUTO_SUB	22253	749	6	27	206	220	9156	2234.5	0.00742752	1	ns	0.00456114	1	ns
Anoplophora glabripennis	Median exon length per transcript [bp]	OGS	MAN_ADD	22253	216	6	79.5	206	397	9156	1995	0	0	****	0.000204328	0.0715147	ns
Anoplophora glabripennis	Median exon length per transcript [bp]	OGS	MAN_SUB	22253	770	6	48	206	225	9156	2258	3.33971e-05	0.011689	*	1.44477e-06	0.00050567	***
Anoplophora glabripennis	Median intron length per transcript [bp]	AUTO	AUTO_SUB	22035	749	3	24.5	193	393.25	22230	17551.5	0	0	****	1.85807e-16	6.50326e-14	****
Anoplophora glabripennis	Median intron length per transcript [bp]	AUTO	MAN_ADD	22035	216	3	3	193	347.5	22230	9061	0.000350964	0.122837	ns	0.0385684	1	ns
Anoplophora glabripennis	Median intron length per transcript [bp]	AUTO	MAN_SUB	22035	770	3	26.5	193	359	22230	32558	0	0	****	3.81076e-15	1.33377e-12	****
Anoplophora glabripennis	Median intron length per transcript [bp]	AUTO	OGS	22035	22253	3	3	193	193	22230	105543	1	1	ns	0.831978	1	ns
Anoplophora glabripennis	Median intron length per transcript [bp]	AUTO_SUB	MAN_ADD	749	216	24.5	3	393.25	347.5	17551.5	9061	0.189732	1	ns	0.0555487	1	ns
Anoplophora glabripennis	Median intron length per transcript [bp]	AUTO_SUB	MAN_SUB	749	770	24.5	26.5	393.25	359	17551.5	32558	0.574479	1	ns	0.553563	1	ns
Anoplophora glabripennis	Median intron length per transcript [bp]	MAN_SUB	MAN_ADD	770	216	26.5	3	359	347.5	32558	9061	0.0643528	1	ns	0.118559	1	ns
Anoplophora glabripennis	Median intron length per transcript [bp]	OGS	AUTO_SUB	22253	749	3	24.5	193	393.25	105543	17551.5	0	0	****	2.68145e-16	9.38509e-14	****
Anoplophora glabripennis	Median intron length per transcript [bp]	OGS	MAN_ADD	22253	216	3	3	193	347.5	105543	9061	0.000390939	0.136829	ns	0.0408294	1	ns
Anoplophora glabripennis	Median intron length per transcript [bp]	OGS	MAN_SUB	22253	770	3	26.5	193	359	105543	32558	0	0	****	5.60455e-15	1.96159e-12	****
Anoplophora glabripennis	Protein length [aa]	AUTO	AUTO_SUB	22035	749	6	41	264	356	19530	2668	8.22453e-13	2.87859e-10	****	1.85387e-11	6.48853e-09	****
Anoplophora glabripennis	Protein length [aa]	AUTO	MAN_ADD	22035	216	6	14	264	384	19530	664	0	0	****	1.08924e-16	3.81234e-14	****
Anoplophora glabripennis	Protein length [aa]	AUTO	MAN_SUB	22035	770	6	23	264	389	19530	2216	0	0	****	1.93894e-24	6.7863e-22	****
Anoplophora glabripennis	Protein length [aa]	AUTO	OGS	22035	22253	6	6	264	268	19530	19530	0.254283	1	ns	0.226737	1	ns
Anoplophora glabripennis	Protein length [aa]	AUTO_SUB	MAN_ADD	749	216	41	14	356	384	2668	664	1.11022e-16	3.88578e-14	****	0.00174979	0.612428	ns
Anoplophora glabripennis	Protein length [aa]	AUTO_SUB	MAN_SUB	749	770	41	23	356	389	2668	2216	2.10627e-05	0.00737193	**	0.019317	1	ns
Anoplophora glabripennis	Protein length [aa]	MAN_SUB	MAN_ADD	770	216	23	14	389	384	2216	664	7.02878e-09	2.46007e-06	****	0.506233	1	ns
Anoplophora glabripennis	Protein length [aa]	OGS	AUTO_SUB	22253	749	6	41	268	356	19530	2668	3.33334e-11	1.16667e-08	****	1.30923e-10	4.58231e-08	****
Anoplophora glabripennis	Protein length [aa]	OGS	MAN_ADD	22253	216	6	14	268	384	19530	664	0	0	****	7.17112e-16	2.50989e-13	****
Anoplophora glabripennis	Protein length [aa]	OGS	MAN_SUB	22253	770	6	23	268	389	19530	2216	0	0	****	3.48822e-23	1.22088e-20	****
Anoplophora glabripennis	Transcript length [bp]	AUTO	AUTO_SUB	22035	749	162	216	4156	6183	129625	91763	3.92508e-12	1.37378e-09	****	7.04837e-12	2.46693e-09	****
Anoplophora glabripennis	Transcript length [bp]	AUTO	MAN_ADD	22035	216	162	135	4156	3041	129625	43526	9.50444e-06	0.00332655	**	0.0396545	1	ns
Anoplophora glabripennis	Transcript length [bp]	AUTO	MAN_SUB	22035	770	162	216	4156	5789.5	129625	250876	4.15223e-14	1.45328e-11	****	1.2279e-11	4.29763e-09	****
Anoplophora glabripennis	Transcript length [bp]	AUTO	OGS	22035	22253	162	135	4156	4154	129625	315448	0.999992	1	ns	0.86074	1	ns
Anoplophora glabripennis	Transcript length [bp]	AUTO_SUB	MAN_ADD	749	216	216	135	6183	3041	91763	43526	5.5912e-09	1.95692e-06	****	2.63099e-10	9.20847e-08	****
Anoplophora glabripennis	Transcript length [bp]	AUTO_SUB	MAN_SUB	749	770	216	216	6183	5789.5	91763	250876	0.811642	1	ns	0.683077	1	ns
Anoplophora glabripennis	Transcript length [bp]	MAN_SUB	MAN_ADD	770	216	216	135	5789.5	3041	250876	43526	3.66438e-08	1.28253e-05	****	4.95819e-10	1.73537e-07	****
Anoplophora glabripennis	Transcript length [bp]	OGS	AUTO_SUB	22253	749	135	216	4154	6183	315448	91763	4.8167e-12	1.68585e-09	****	8.0059e-12	2.80206e-09	****
Anoplophora glabripennis	Transcript length [bp]	OGS	MAN_ADD	22253	216	135	135	4154	3041	315448	43526	1.0675e-05	0.00373623	**	0.0370606	1	ns
Anoplophora glabripennis	Transcript length [bp]	OGS	MAN_SUB	22253	770	135	216	4154	5789.5	315448	250876	8.81517e-14	3.08531e-11	****	1.40407e-11	4.91424e-09	****
Athalia rosae	Exon count per transcript	AUTO	AUTO_SUB	11894	805	1	1	5	6	191	47	0.0361973	1	ns	0.00460469	1	ns
Athalia rosae	Exon count per transcript	AUTO	MAN_ADD	11894	50	1	1	5	4	191	15	0.00256725	0.898539	ns	0.000178936	0.0626276	ns
Athalia rosae	Exon count per transcript	AUTO	MAN_SUB	11894	825	1	1	5	5	191	37	0.308633	1	ns	0.639142	1	ns
Athalia rosae	Exon count per transcript	AUTO	OGS	11894	11956	1	1	5	5	191	191	0.999956	1	ns	0.513889	1	ns
Athalia rosae	Exon count per transcript	AUTO_SUB	MAN_ADD	805	50	1	1	6	4	47	15	0.00159388	0.557859	ns	1.99288e-05	0.00697507	**
Athalia rosae	Exon count per transcript	AUTO_SUB	MAN_SUB	805	825	1	1	6	5	47	37	0.183042	1	ns	0.0135434	1	ns
Athalia rosae	Exon count per transcript	MAN_SUB	MAN_ADD	825	50	1	1	5	4	37	15	0.00900193	1	ns	0.000372816	0.130485	ns
Athalia rosae	Exon count per transcript	OGS	AUTO_SUB	11956	805	1	1	5	6	191	47	0.0284084	1	ns	0.00215036	0.752627	ns
Athalia rosae	Exon count per transcript	OGS	MAN_ADD	11956	50	1	1	5	4	191	15	0.00312465	1	ns	0.000220393	0.0771375	ns
Athalia rosae	Exon count per transcript	OGS	MAN_SUB	11956	825	1	1	5	5	191	37	0.460759	1	ns	0.817046	1	ns
Athalia rosae	Median exon length per transcript [bp]	AUTO	AUTO_SUB	11894	805	12.5	29	211.5	218	8138.5	7903	0.0571259	1	ns	0.0381556	1	ns
Athalia rosae	Median exon length per transcript [bp]	AUTO	MAN_ADD	11894	50	12.5	45	211.5	115	8138.5	3414	1.57599e-08	5.51596e-06	****	8.54545e-10	2.99091e-07	****
Athalia rosae	Median exon length per transcript [bp]	AUTO	MAN_SUB	11894	825	12.5	45	211.5	216.5	8138.5	7903	0.00188556	0.659945	ns	0.0140108	1	ns
Athalia rosae	Median exon length per transcript [bp]	AUTO	OGS	11894	11956	12.5	12.5	211.5	211	8138.5	8138.5	1	1	ns	0.867265	1	ns
Athalia rosae	Median exon length per transcript [bp]	AUTO_SUB	MAN_ADD	805	50	29	45	218	115	7903	3414	2.17567e-09	7.61484e-07	****	1.51777e-10	5.31221e-08	****
Athalia rosae	Median exon length per transcript [bp]	AUTO_SUB	MAN_SUB	805	825	29	45	218	216.5	7903	7903	0.981749	1	ns	0.814264	1	ns
Athalia rosae	Median exon length per transcript [bp]	MAN_SUB	MAN_ADD	825	50	45	45	216.5	115	7903	3414	1.07819e-09	3.77368e-07	****	5.657e-11	1.97995e-08	****
Athalia rosae	Median exon length per transcript [bp]	OGS	AUTO_SUB	11956	805	12.5	29	211	218	8138.5	7903	0.0560941	1	ns	0.0328001	1	ns
Athalia rosae	Median exon length per transcript [bp]	OGS	MAN_ADD	11956	50	12.5	45	211	115	8138.5	3414	1.6794e-08	5.87792e-06	****	9.17902e-10	3.21266e-07	****
Athalia rosae	Median exon length per transcript [bp]	OGS	MAN_SUB	11956	825	12.5	45	211	216.5	8138.5	7903	0.00194278	0.679974	ns	0.0117722	1	ns
Athalia rosae	Median intron length per transcript [bp]	AUTO	AUTO_SUB	11894	805	3	9.5	102.5	106.5	18884	5389	0.0426439	1	ns	0.0305698	1	ns
Athalia rosae	Median intron length per transcript [bp]	AUTO	MAN_ADD	11894	50	3	36.5	102.5	86	18884	232	0.000709696	0.248394	ns	9.45113e-05	0.033079	*
Athalia rosae	Median intron length per transcript [bp]	AUTO	MAN_SUB	11894	825	3	9.5	102.5	100.5	18884	7093	0.339684	1	ns	0.618704	1	ns
Athalia rosae	Median intron length per transcript [bp]	AUTO	OGS	11894	11956	3	3	102.5	102	18884	18884	0.999596	1	ns	0.531746	1	ns
Athalia rosae	Median intron length per transcript [bp]	AUTO_SUB	MAN_ADD	805	50	9.5	36.5	106.5	86	5389	232	0.00019167	0.0670846	ns	7.54227e-06	0.0026398	**
Athalia rosae	Median intron length per transcript [bp]	AUTO_SUB	MAN_SUB	805	825	9.5	9.5	106.5	100.5	5389	7093	0.15071	1	ns	0.0415078	1	ns
Athalia rosae	Median intron length per transcript [bp]	MAN_SUB	MAN_ADD	825	50	9.5	36.5	100.5	86	7093	232	0.00128684	0.450393	ns	9.40877e-05	0.0329307	*
Athalia rosae	Median intron length per transcript [bp]	OGS	AUTO_SUB	11956	805	3	9.5	102	106.5	18884	5389	0.0266191	1	ns	0.0164554	1	ns
Athalia rosae	Median intron length per transcript [bp]	OGS	MAN_ADD	11956	50	3	36.5	102	86	18884	232	0.000851859	0.298151	ns	0.00011451	0.0400785	*
Athalia rosae	Median intron length per transcript [bp]	OGS	MAN_SUB	11956	825	3	9.5	102	100.5	18884	7093	0.470248	1	ns	0.792599	1	ns
Athalia rosae	Protein length [aa]	AUTO	AUTO_SUB	11894	805	21	66	406	445	18467	4341	3.9745e-05	0.0139108	*	0.000384237	0.134483	ns
Athalia rosae	Protein length [aa]	AUTO	MAN_ADD	11894	50	21	2	406	358.5	18467	1451	1.44064e-06	0.000504225	***	1.77072e-05	0.0061975	**
Athalia rosae	Protein length [aa]	AUTO	MAN_SUB	11894	825	21	6	406	423	18467	4341	7.18307e-07	0.000251408	***	0.0750845	1	ns
Athalia rosae	Protein length [aa]	AUTO	OGS	11894	11956	21	2	406	405	18467	18467	0.99971	1	ns	0.662418	1	ns
Athalia rosae	Protein length [aa]	AUTO_SUB	MAN_ADD	805	50	66	2	445	358.5	4341	1451	7.10402e-08	2.48641e-05	****	3.50599e-07	0.00012271	***
Athalia rosae	Protein length [aa]	AUTO_SUB	MAN_SUB	805	825	66	6	445	423	4341	4341	0.175874	1	ns	0.162022	1	ns
Athalia rosae	Protein length [aa]	MAN_SUB	MAN_ADD	825	50	6	2	423	358.5	4341	1451	3.03459e-06	0.00106211	**	1.6324e-06	0.000571339	***
Athalia rosae	Protein length [aa]	OGS	AUTO_SUB	11956	805	2	66	405	445	18467	4341	3.70488e-05	0.0129671	*	0.000204851	0.0716978	ns
Athalia rosae	Protein length [aa]	OGS	MAN_ADD	11956	50	2	2	405	358.5	18467	1451	1.99646e-06	0.000698762	***	2.01551e-05	0.00705428	**
Athalia rosae	Protein length [aa]	OGS	MAN_SUB	11956	825	2	6	405	423	18467	4341	1.03373e-06	0.000361806	***	0.0518667	1	ns
Athalia rosae	Transcript length [bp]	AUTO	AUTO_SUB	11894	805	186	216	3931.5	4340	169257	48363	0.00147989	0.517962	ns	0.000441866	0.154653	ns
Athalia rosae	Transcript length [bp]	AUTO	MAN_ADD	11894	50	186	45	3931.5	1493.5	169257	8417	2.33924e-13	8.18734e-11	****	2.91276e-14	1.01947e-11	****
Athalia rosae	Transcript length [bp]	AUTO	MAN_SUB	11894	825	186	45	3931.5	3208	169257	91826	0.000427626	0.149669	ns	0.0417691	1	ns
Athalia rosae	Transcript length [bp]	AUTO	OGS	11894	11956	186	45	3931.5	3854	169257	169257	0.716505	1	ns	0.221607	1	ns
Athalia rosae	Transcript length [bp]	AUTO_SUB	MAN_ADD	805	50	216	45	4340	1493.5	48363	8417	1.22125e-15	4.27436e-13	****	9.68462e-17	3.38962e-14	****
Athalia rosae	Transcript length [bp]	AUTO_SUB	MAN_SUB	805	825	216	45	4340	3208	48363	91826	8.8255e-05	0.0308892	*	2.21327e-05	0.00774643	**
Athalia rosae	Transcript length [bp]	MAN_SUB	MAN_ADD	825	50	45	45	3208	1493.5	91826	8417	2.14661e-11	7.51312e-09	****	4.04337e-13	1.41518e-10	****
Athalia rosae	Transcript length [bp]	OGS	AUTO_SUB	11956	805	45	216	3854	4340	169257	48363	0.000302502	0.105876	ns	7.28182e-05	0.0254864	*
Athalia rosae	Transcript length [bp]	OGS	MAN_ADD	11956	50	45	45	3854	1493.5	169257	8417	5.26912e-13	1.84419e-10	****	5.83596e-14	2.04259e-11	****
Athalia rosae	Transcript length [bp]	OGS	MAN_SUB	11956	825	45	45	3854	3208	169257	91826	0.00294305	1	ns	0.114862	1	ns
Cimex lectularius	Exon count per transcript	AUTO	AUTO_SUB	13953	795	1	1	5	5	134	88	0.0383161	1	ns	0.000401072	0.140375	ns
Cimex lectularius	Exon count per transcript	AUTO	MAN_ADD	13953	221	1	1	5	3	134	18	1.30456e-05	0.00456597	**	8.83552e-11	3.09243e-08	****
Cimex lectularius	Exon count per transcript	AUTO	MAN_SUB	13953	778	1	1	5	5	134	120	0.00208482	0.729686	ns	0.00179029	0.626603	ns
Cimex lectularius	Exon count per transcript	AUTO	OGS	13953	14085	1	1	5	5	134	134	0.999597	1	ns	0.71264	1	ns
Cimex lectularius	Exon count per transcript	AUTO_SUB	MAN_ADD	795	221	1	1	5	3	88	18	6.1309e-07	0.000214582	***	1.34367e-13	4.70284e-11	****
Cimex lectularius	Exon count per transcript	AUTO_SUB	MAN_SUB	795	778	1	1	5	5	88	120	0.66115	1	ns	0.824365	1	ns
Cimex lectularius	Exon count per transcript	MAN_SUB	MAN_ADD	778	221	1	1	5	3	120	18	2.0481e-08	7.16834e-06	****	7.59488e-13	2.65821e-10	****
Cimex lectularius	Exon count per transcript	OGS	AUTO_SUB	14085	795	1	1	5	5	134	88	0.0551409	1	ns	0.000642079	0.224728	ns
Cimex lectularius	Exon count per transcript	OGS	MAN_ADD	14085	221	1	1	5	3	134	18	7.62767e-06	0.00266968	**	6.00595e-11	2.10208e-08	****
Cimex lectularius	Exon count per transcript	OGS	MAN_SUB	14085	778	1	1	5	5	134	120	0.00391325	1	ns	0.0026235	0.918225	ns
Cimex lectularius	Median exon length per transcript [bp]	AUTO	AUTO_SUB	13953	795	8	16	160	168	42998	21522	0.00011272	0.039452	*	0.000156642	0.0548246	ns
Cimex lectularius	Median exon length per transcript [bp]	AUTO	MAN_ADD	13953	221	8	48	160	178	42998	4082	6.57646e-05	0.0230176	*	0.0786769	1	ns
Cimex lectularius	Median exon length per transcript [bp]	AUTO	MAN_SUB	13953	778	8	27	160	174.75	42998	3168	4.10783e-15	1.43774e-12	****	4.21102e-14	1.47386e-11	****
Cimex lectularius	Median exon length per transcript [bp]	AUTO	OGS	13953	14085	8	8	160	160.5	42998	42998	0.913763	1	ns	0.203446	1	ns
Cimex lectularius	Median exon length per transcript [bp]	AUTO_SUB	MAN_ADD	795	221	16	48	168	178	21522	4082	0.000816137	0.285648	ns	0.78773	1	ns
Cimex lectularius	Median exon length per transcript [bp]	AUTO_SUB	MAN_SUB	795	778	16	27	168	174.75	21522	3168	0.0308541	1	ns	0.00470648	1	ns
Cimex lectularius	Median exon length per transcript [bp]	MAN_SUB	MAN_ADD	778	221	27	48	174.75	178	3168	4082	2.82023e-07	9.87082e-05	****	0.206848	1	ns
Cimex lectularius	Median exon length per transcript [bp]	OGS	AUTO_SUB	14085	795	8	16	160.5	168	42998	21522	0.00045334	0.158669	ns	0.000818173	0.286361	ns
Cimex lectularius	Median exon length per transcript [bp]	OGS	MAN_ADD	14085	221	8	48	160.5	178	42998	4082	0.000128064	0.0448223	*	0.11754	1	ns
Cimex lectularius	Median exon length per transcript [bp]	OGS	MAN_SUB	14085	778	8	27	160.5	174.75	42998	3168	7.37188e-14	2.58016e-11	****	1.10976e-12	3.88417e-10	****
Cimex lectularius	Median intron length per transcript [bp]	AUTO	AUTO_SUB	13953	795	3	27	77	75	26287	8773	0.440508	1	ns	0.644155	1	ns
Cimex lectularius	Median intron length per transcript [bp]	AUTO	MAN_ADD	13953	221	3	3	77	70.25	26287	105428	0.00467235	1	ns	0.127348	1	ns
Cimex lectularius	Median intron length per transcript [bp]	AUTO	MAN_SUB	13953	778	3	9.5	77	74	26287	276986	0.0242082	1	ns	0.298124	1	ns
Cimex lectularius	Median intron length per transcript [bp]	AUTO	OGS	13953	14085	3	3	77	77	26287	276986	0.869981	1	ns	0.773053	1	ns
Cimex lectularius	Median intron length per transcript [bp]	AUTO_SUB	MAN_ADD	795	221	27	3	75	70.25	8773	105428	0.0245131	1	ns	0.234909	1	ns
Cimex lectularius	Median intron length per transcript [bp]	AUTO_SUB	MAN_SUB	795	778	27	9.5	75	74	8773	276986	0.363945	1	ns	0.687205	1	ns
Cimex lectularius	Median intron length per transcript [bp]	MAN_SUB	MAN_ADD	778	221	9.5	3	74	70.25	276986	105428	0.0938731	1	ns	0.299731	1	ns
Cimex lectularius	Median intron length per transcript [bp]	OGS	AUTO_SUB	14085	795	3	27	77	75	276986	8773	0.467836	1	ns	0.572842	1	ns
Cimex lectularius	Median intron length per transcript [bp]	OGS	MAN_ADD	14085	221	3	3	77	70.25	276986	105428	0.00484212	1	ns	0.115513	1	ns
Cimex lectularius	Median intron length per transcript [bp]	OGS	MAN_SUB	14085	778	3	9.5	77	74	276986	276986	0.0306246	1	ns	0.258042	1	ns
Cimex lectularius	Protein length [aa]	AUTO	AUTO_SUB	13953	795	14	62	290	351	13863	6700	4.16408e-09	1.45743e-06	****	2.42796e-10	8.49785e-08	****
Cimex lectularius	Protein length [aa]	AUTO	MAN_ADD	13953	221	14	33	290	304	13863	1321	1.32252e-07	4.62881e-05	****	0.00228087	0.798306	ns
Cimex lectularius	Protein length [aa]	AUTO	MAN_SUB	13953	778	14	20	290	372.5	13863	12156	0	0	****	2.97078e-15	1.03977e-12	****
Cimex lectularius	Protein length [aa]	AUTO	OGS	13953	14085	14	14	290	296	13863	13863	0.538937	1	ns	0.330941	1	ns
Cimex lectularius	Protein length [aa]	AUTO_SUB	MAN_ADD	795	221	62	33	351	304	6700	1321	8.56314e-11	2.9971e-08	****	1.04775e-09	3.66711e-07	****
Cimex lectularius	Protein length [aa]	AUTO_SUB	MAN_SUB	795	778	62	20	351	372.5	6700	12156	0.137487	1	ns	0.195077	1	ns
Cimex lectularius	Protein length [aa]	MAN_SUB	MAN_ADD	778	221	20	33	372.5	304	12156	1321	6.35603e-13	2.22461e-10	****	4.3621e-12	1.52674e-09	****
Cimex lectularius	Protein length [aa]	OGS	AUTO_SUB	14085	795	14	62	296	351	13863	6700	5.20047e-08	1.82017e-05	****	2.0059e-09	7.02064e-07	****
Cimex lectularius	Protein length [aa]	OGS	MAN_ADD	14085	221	14	33	296	304	13863	1321	8.74461e-08	3.06062e-05	****	0.00120679	0.422375	ns
Cimex lectularius	Protein length [aa]	OGS	MAN_SUB	14085	778	14	20	296	372.5	13863	12156	2.22045e-16	7.77156e-14	****	3.9365e-14	1.37778e-11	****
Cimex lectularius	Transcript length [bp]	AUTO	AUTO_SUB	13953	795	180	219	3511	4362	223114	117893	0.00019344	0.0677042	ns	1.24659e-06	0.000436308	***
Cimex lectularius	Transcript length [bp]	AUTO	MAN_ADD	13953	221	180	154	3511	1842	223114	333143	1.48905e-07	5.21169e-05	****	0.000263426	0.0921991	ns
Cimex lectularius	Transcript length [bp]	AUTO	MAN_SUB	13953	778	180	272	3511	4360	223114	755913	5.04946e-08	1.76731e-05	****	1.45288e-08	5.08509e-06	****
Cimex lectularius	Transcript length [bp]	AUTO	OGS	13953	14085	180	154	3511	3598	223114	755913	0.0977862	1	ns	0.0404782	1	ns
Cimex lectularius	Transcript length [bp]	AUTO_SUB	MAN_ADD	795	221	219	154	4362	1842	117893	333143	1.97538e-09	6.91383e-07	****	1.17876e-07	4.12566e-05	****
Cimex lectularius	Transcript length [bp]	AUTO_SUB	MAN_SUB	795	778	219	272	4362	4360	117893	755913	0.0544298	1	ns	0.375396	1	ns
Cimex lectularius	Transcript length [bp]	MAN_SUB	MAN_ADD	778	221	272	154	4360	1842	755913	333143	1.60575e-08	5.62012e-06	****	4.79329e-08	1.67765e-05	****
Cimex lectularius	Transcript length [bp]	OGS	AUTO_SUB	14085	795	154	219	3598	4362	755913	117893	0.00153816	0.538354	ns	3.88066e-05	0.0135823	*
Cimex lectularius	Transcript length [bp]	OGS	MAN_ADD	14085	221	154	154	3598	1842	755913	333143	7.81313e-08	2.7346e-05	****	9.48746e-05	0.0332061	*
Cimex lectularius	Transcript length [bp]	OGS	MAN_SUB	14085	778	154	272	3598	4360	755913	755913	2.9216e-06	0.00102256	**	5.97364e-07	0.000209077	***
Frankliniella occidentalis	Exon count per transcript	AUTO	AUTO_SUB	17553	1118	1	1	5	6	84	62	1.16669e-11	4.08341e-09	****	1.81687e-18	6.35905e-16	****
Frankliniella occidentalis	Exon count per transcript	AUTO	MAN_ADD	17553	381	1	1	5	3	84	12	0	0	****	3.15767e-41	1.10518e-38	****
Frankliniella occidentalis	Exon count per transcript	AUTO	MAN_SUB	17553	1127	1	1	5	6	84	62	1.44951e-10	5.0733e-08	****	1.50413e-15	5.26446e-13	****
Frankliniella occidentalis	Exon count per transcript	AUTO	OGS	17553	18021	1	1	5	5	84	84	0.364972	1	ns	0.0778434	1	ns
Frankliniella occidentalis	Exon count per transcript	AUTO_SUB	MAN_ADD	1118	381	1	1	6	3	62	12	0	0	****	4.02447e-58	1.40856e-55	****
Frankliniella occidentalis	Exon count per transcript	AUTO_SUB	MAN_SUB	1118	1127	1	1	6	6	62	62	0.930968	1	ns	0.615455	1	ns
Frankliniella occidentalis	Exon count per transcript	MAN_SUB	MAN_ADD	1127	381	1	1	6	3	62	12	0	0	****	2.23607e-54	7.82623e-52	****
Frankliniella occidentalis	Exon count per transcript	OGS	AUTO_SUB	18021	1118	1	1	5	6	84	62	5.51004e-13	1.92851e-10	****	8.80947e-21	3.08332e-18	****
Frankliniella occidentalis	Exon count per transcript	OGS	MAN_ADD	18021	381	1	1	5	3	84	12	0	0	****	5.20133e-39	1.82047e-36	****
Frankliniella occidentalis	Exon count per transcript	OGS	MAN_SUB	18021	1127	1	1	5	6	84	62	8.96194e-12	3.13668e-09	****	1.18955e-17	4.16344e-15	****
Frankliniella occidentalis	Median exon length per transcript [bp]	AUTO	AUTO_SUB	17553	1118	6	36	194	186.25	9852	5819	6.71704e-07	0.000235096	***	0.000317547	0.111141	ns
Frankliniella occidentalis	Median exon length per transcript [bp]	AUTO	MAN_ADD	17553	381	6	53	194	228	9852	2079	1.60102e-11	5.60357e-09	****	2.93779e-08	1.02823e-05	****
Frankliniella occidentalis	Median exon length per transcript [bp]	AUTO	MAN_SUB	17553	1127	6	43	194	191	9852	5839.5	0.000386742	0.13536	ns	0.410108	1	ns
Frankliniella occidentalis	Median exon length per transcript [bp]	AUTO	OGS	17553	18021	6	6	194	196	9852	9852	0.858406	1	ns	0.174595	1	ns
Frankliniella occidentalis	Median exon length per transcript [bp]	AUTO_SUB	MAN_ADD	1118	381	36	53	186.25	228	5819	2079	5.55112e-16	1.94289e-13	****	1.17568e-10	4.11487e-08	****
Frankliniella occidentalis	Median exon length per transcript [bp]	AUTO_SUB	MAN_SUB	1118	1127	36	43	186.25	191	5819	5839.5	0.0406032	1	ns	0.0242727	1	ns
Frankliniella occidentalis	Median exon length per transcript [bp]	MAN_SUB	MAN_ADD	1127	381	43	53	191	228	5839.5	2079	8.88178e-15	3.10862e-12	****	9.53402e-08	3.33691e-05	****
Frankliniella occidentalis	Median exon length per transcript [bp]	OGS	AUTO_SUB	18021	1118	6	36	196	186.25	9852	5819	7.84248e-08	2.74487e-05	****	4.58987e-05	0.0160646	*
Frankliniella occidentalis	Median exon length per transcript [bp]	OGS	MAN_ADD	18021	381	6	53	196	228	9852	2079	8.27057e-11	2.8947e-08	****	1.2109e-07	4.23814e-05	****
Frankliniella occidentalis	Median exon length per transcript [bp]	OGS	MAN_SUB	18021	1127	6	43	196	191	9852	5839.5	8.20873e-05	0.0287305	*	0.187773	1	ns
Frankliniella occidentalis	Median intron length per transcript [bp]	AUTO	AUTO_SUB	17553	1118	3	16	95	108	29198.5	12864	2.1395e-10	7.48823e-08	****	1.7061e-11	5.97135e-09	****
Frankliniella occidentalis	Median intron length per transcript [bp]	AUTO	MAN_ADD	17553	381	3	27	95	127.75	29198.5	28701	1.12579e-06	0.000394025	***	0.000191211	0.0669238	ns
Frankliniella occidentalis	Median intron length per transcript [bp]	AUTO	MAN_SUB	17553	1127	3	20	95	100.75	29198.5	15934	5.5968e-05	0.0195888	*	4.64059e-05	0.0162421	*
Frankliniella occidentalis	Median intron length per transcript [bp]	AUTO	OGS	17553	18021	3	3	95	95	29198.5	29198.5	1	1	ns	0.967518	1	ns
Frankliniella occidentalis	Median intron length per transcript [bp]	AUTO_SUB	MAN_ADD	1118	381	16	27	108	127.75	12864	28701	0.0738747	1	ns	0.432924	1	ns
Frankliniella occidentalis	Median intron length per transcript [bp]	AUTO_SUB	MAN_SUB	1118	1127	16	20	108	100.75	12864	15934	0.151798	1	ns	0.0330954	1	ns
Frankliniella occidentalis	Median intron length per transcript [bp]	MAN_SUB	MAN_ADD	1127	381	20	27	100.75	127.75	15934	28701	0.00197064	0.689726	ns	0.043394	1	ns
Frankliniella occidentalis	Median intron length per transcript [bp]	OGS	AUTO_SUB	18021	1118	3	16	95	108	29198.5	12864	2.42244e-10	8.47854e-08	****	1.43004e-11	5.00513e-09	****
Frankliniella occidentalis	Median intron length per transcript [bp]	OGS	MAN_ADD	18021	381	3	27	95	127.75	29198.5	28701	1.14966e-06	0.000402381	***	0.000179363	0.0627772	ns
Frankliniella occidentalis	Median intron length per transcript [bp]	OGS	MAN_SUB	18021	1127	3	20	95	100.75	29198.5	15934	6.57449e-05	0.0230107	*	4.22959e-05	0.0148036	*
Frankliniella occidentalis	Protein length [aa]	AUTO	AUTO_SUB	17553	1118	16	49	363	418.5	7213	5399	1.80643e-06	0.000632252	***	2.08995e-06	0.000731482	***
Frankliniella occidentalis	Protein length [aa]	AUTO	MAN_ADD	17553	381	16	27	363	353	7213	910	5.41989e-12	1.89696e-09	****	0.000290753	0.101763	ns
Frankliniella occidentalis	Protein length [aa]	AUTO	MAN_SUB	17553	1127	16	10	363	419	7213	4996	2.26346e-08	7.9221e-06	****	8.69077e-06	0.00304177	**
Frankliniella occidentalis	Protein length [aa]	AUTO	OGS	17553	18021	16	10	363	364	7213	7213	0.923973	1	ns	0.6624	1	ns
Frankliniella occidentalis	Protein length [aa]	AUTO_SUB	MAN_ADD	1118	381	49	27	418.5	353	5399	910	3.87433e-11	1.35602e-08	****	3.73174e-09	1.30611e-06	****
Frankliniella occidentalis	Protein length [aa]	AUTO_SUB	MAN_SUB	1118	1127	49	10	418.5	419	5399	4996	0.899372	1	ns	0.79945	1	ns
Frankliniella occidentalis	Protein length [aa]	MAN_SUB	MAN_ADD	1127	381	10	27	419	353	4996	910	4.63084e-09	1.62079e-06	****	1.51612e-08	5.30641e-06	****
Frankliniella occidentalis	Protein length [aa]	OGS	AUTO_SUB	18021	1118	10	49	364	418.5	7213	5399	2.7083e-06	0.000947904	***	9.31641e-07	0.000326074	***
Frankliniella occidentalis	Protein length [aa]	OGS	MAN_ADD	18021	381	10	27	364	353	7213	910	2.58938e-11	9.06284e-09	****	0.000407111	0.142489	ns
Frankliniella occidentalis	Protein length [aa]	OGS	MAN_SUB	18021	1127	10	10	364	419	7213	4996	4.1012e-08	1.43542e-05	****	4.16301e-06	0.00145705	**
Frankliniella occidentalis	Transcript length [bp]	AUTO	AUTO_SUB	17553	1118	180	253	3401	5001.5	307031	162570	0	0	****	4.43367e-27	1.55179e-24	****
Frankliniella occidentalis	Transcript length [bp]	AUTO	MAN_ADD	17553	381	180	111	3401	1844	307031	74253	0	0	****	5.1076e-25	1.78766e-22	****
Frankliniella occidentalis	Transcript length [bp]	AUTO	MAN_SUB	17553	1127	180	78	3401	4064	307031	184107	1.28254e-07	4.48888e-05	****	1.60926e-11	5.63241e-09	****
Frankliniella occidentalis	Transcript length [bp]	AUTO	OGS	17553	18021	180	78	3401	3301	307031	307031	0.295908	1	ns	0.0917416	1	ns
Frankliniella occidentalis	Transcript length [bp]	AUTO_SUB	MAN_ADD	1118	381	253	111	5001.5	1844	162570	74253	0	0	****	9.35978e-46	3.27592e-43	****
Frankliniella occidentalis	Transcript length [bp]	AUTO_SUB	MAN_SUB	1118	1127	253	78	5001.5	4064	162570	184107	0.000695817	0.243536	ns	0.00272997	0.955488	ns
Frankliniella occidentalis	Transcript length [bp]	MAN_SUB	MAN_ADD	1127	381	78	111	4064	1844	184107	74253	0	0	****	1.11651e-35	3.90778e-33	****
Frankliniella occidentalis	Transcript length [bp]	OGS	AUTO_SUB	18021	1118	78	253	3301	5001.5	307031	162570	0	0	****	1.0189e-29	3.56615e-27	****
Frankliniella occidentalis	Transcript length [bp]	OGS	MAN_ADD	18021	381	78	111	3301	1844	307031	74253	0	0	****	1.55099e-23	5.42848e-21	****
Frankliniella occidentalis	Transcript length [bp]	OGS	MAN_SUB	18021	1127	78	78	3301	4064	307031	184107	7.54916e-09	2.64221e-06	****	2.68868e-13	9.41039e-11	****
Leptinotarsa decemlineata	Exon count per transcript	AUTO	AUTO_SUB	24671	972	1	1	3	4	108	63	4.44089e-15	1.55431e-12	****	7.78681e-23	2.72538e-20	****
Leptinotarsa decemlineata	Exon count per transcript	AUTO	MAN_ADD	24671	98	1	1	3	4	108	11	0.0199327	1	ns	0.0361913	1	ns
Leptinotarsa decemlineata	Exon count per transcript	AUTO	MAN_SUB	24671	933	1	1	3	4	108	62	0	0	****	1.28289e-33	4.49013e-31	****
Leptinotarsa decemlineata	Exon count per transcript	AUTO	OGS	24671	24732	1	1	3	3	108	108	0.989827	1	ns	0.973975	1	ns
Leptinotarsa decemlineata	Exon count per transcript	AUTO_SUB	MAN_ADD	972	98	1	1	4	4	63	11	0.207932	1	ns	0.352935	1	ns
Leptinotarsa decemlineata	Exon count per transcript	AUTO_SUB	MAN_SUB	972	933	1	1	4	4	63	62	0.000724594	0.253608	ns	0.0189225	1	ns
Leptinotarsa decemlineata	Exon count per transcript	MAN_SUB	MAN_ADD	933	98	1	1	4	4	62	11	0.00306205	1	ns	0.0312809	1	ns
Leptinotarsa decemlineata	Exon count per transcript	OGS	AUTO_SUB	24732	972	1	1	3	4	108	63	5.10703e-15	1.78746e-12	****	1.45487e-22	5.09205e-20	****
Leptinotarsa decemlineata	Exon count per transcript	OGS	MAN_ADD	24732	98	1	1	3	4	108	11	0.0228008	1	ns	0.0391966	1	ns
Leptinotarsa decemlineata	Exon count per transcript	OGS	MAN_SUB	24732	933	1	1	3	4	108	62	0	0	****	2.89742e-33	1.0141e-30	****
Leptinotarsa decemlineata	Median exon length per transcript [bp]	AUTO	AUTO_SUB	24671	972	6	9	212	221	8196	5187	0.00880955	1	ns	0.076426	1	ns
Leptinotarsa decemlineata	Median exon length per transcript [bp]	AUTO	MAN_ADD	24671	98	6	62.5	212	135.5	8196	906	9.49955e-11	3.32484e-08	****	1.16907e-05	0.00409175	**
Leptinotarsa decemlineata	Median exon length per transcript [bp]	AUTO	MAN_SUB	24671	933	6	28	212	225	8196	5187	1.65369e-05	0.00578791	**	0.000132135	0.0462472	*
Leptinotarsa decemlineata	Median exon length per transcript [bp]	AUTO	OGS	24671	24732	6	6	212	212	8196	8196	0.993857	1	ns	0.599297	1	ns
Leptinotarsa decemlineata	Median exon length per transcript [bp]	AUTO_SUB	MAN_ADD	972	98	9	62.5	221	135.5	5187	906	1.2591e-12	4.40686e-10	****	9.10357e-07	0.000318625	***
Leptinotarsa decemlineata	Median exon length per transcript [bp]	AUTO_SUB	MAN_SUB	972	933	9	28	221	225	5187	5187	0.330524	1	ns	0.113444	1	ns
Leptinotarsa decemlineata	Median exon length per transcript [bp]	MAN_SUB	MAN_ADD	933	98	28	62.5	225	135.5	5187	906	3.53051e-14	1.23568e-11	****	1.23136e-07	4.30975e-05	****
Leptinotarsa decemlineata	Median exon length per transcript [bp]	OGS	AUTO_SUB	24732	972	6	9	212	221	8196	5187	0.00965305	1	ns	0.105459	1	ns
Leptinotarsa decemlineata	Median exon length per transcript [bp]	OGS	MAN_ADD	24732	98	6	62.5	212	135.5	8196	906	8.98496e-11	3.14474e-08	****	1.07373e-05	0.00375806	**
Leptinotarsa decemlineata	Median exon length per transcript [bp]	OGS	MAN_SUB	24732	933	6	28	212	225	8196	5187	2.00651e-05	0.0070228	**	0.000246821	0.0863875	ns
Leptinotarsa decemlineata	Median intron length per transcript [bp]	AUTO	AUTO_SUB	24671	972	3	7	551	1283.5	62519.5	54354	0	0	****	3.59059e-27	1.25671e-24	****
Leptinotarsa decemlineata	Median intron length per transcript [bp]	AUTO	MAN_ADD	24671	98	3	24.5	551	1740.5	62519.5	34913	1.22092e-06	0.000427322	***	1.26838e-07	4.43931e-05	****
Leptinotarsa decemlineata	Median intron length per transcript [bp]	AUTO	MAN_SUB	24671	933	3	7	551	1363	62519.5	230488	0	0	****	1.95435e-36	6.84023e-34	****
Leptinotarsa decemlineata	Median intron length per transcript [bp]	AUTO	OGS	24671	24732	3	3	551	561	62519.5	230488	0.992532	1	ns	0.47437	1	ns
Leptinotarsa decemlineata	Median intron length per transcript [bp]	AUTO_SUB	MAN_ADD	972	98	7	24.5	1283.5	1740.5	54354	34913	0.0507164	1	ns	0.0098899	1	ns
Leptinotarsa decemlineata	Median intron length per transcript [bp]	AUTO_SUB	MAN_SUB	972	933	7	7	1283.5	1363	54354	230488	0.303593	1	ns	0.060092	1	ns
Leptinotarsa decemlineata	Median intron length per transcript [bp]	MAN_SUB	MAN_ADD	933	98	7	24.5	1363	1740.5	230488	34913	0.12084	1	ns	0.0627566	1	ns
Leptinotarsa decemlineata	Median intron length per transcript [bp]	OGS	AUTO_SUB	24732	972	3	7	561	1283.5	230488	54354	0	0	****	6.15456e-26	2.1541e-23	****
Leptinotarsa decemlineata	Median intron length per transcript [bp]	OGS	MAN_ADD	24732	98	3	24.5	561	1740.5	230488	34913	1.81512e-06	0.000635291	***	1.93513e-07	6.77294e-05	****
Leptinotarsa decemlineata	Median intron length per transcript [bp]	OGS	MAN_SUB	24732	933	3	7	561	1363	230488	230488	0	0	****	5.1401e-35	1.79903e-32	****
Leptinotarsa decemlineata	Protein length [aa]	AUTO	AUTO_SUB	24671	972	16	48	216	254	19756	4921	2.28172e-11	7.98602e-09	****	1.78597e-15	6.2509e-13	****
Leptinotarsa decemlineata	Protein length [aa]	AUTO	MAN_ADD	24671	98	16	58	216	300	19756	597	1.36139e-05	0.00476488	**	0.014688	1	ns
Leptinotarsa decemlineata	Protein length [aa]	AUTO	MAN_SUB	24671	933	16	24	216	300	19756	5016	0	0	****	7.75626e-33	2.71469e-30	****
Leptinotarsa decemlineata	Protein length [aa]	AUTO	OGS	24671	24732	16	16	216	217	19756	19756	0.862725	1	ns	0.449684	1	ns
Leptinotarsa decemlineata	Protein length [aa]	AUTO_SUB	MAN_ADD	972	98	48	58	254	300	4921	597	0.00120726	0.42254	ns	0.887767	1	ns
Leptinotarsa decemlineata	Protein length [aa]	AUTO_SUB	MAN_SUB	972	933	48	24	254	300	4921	5016	0.000837898	0.293264	ns	0.000814508	0.285078	ns
Leptinotarsa decemlineata	Protein length [aa]	MAN_SUB	MAN_ADD	933	98	24	58	300	300	5016	597	2.38527e-05	0.00834844	**	0.0661951	1	ns
Leptinotarsa decemlineata	Protein length [aa]	OGS	AUTO_SUB	24732	972	16	48	217	254	19756	4921	3.12202e-11	1.09271e-08	****	1.19273e-14	4.17457e-12	****
Leptinotarsa decemlineata	Protein length [aa]	OGS	MAN_ADD	24732	98	16	58	217	300	19756	597	2.2479e-05	0.00786767	**	0.0187673	1	ns
Leptinotarsa decemlineata	Protein length [aa]	OGS	MAN_SUB	24732	933	16	24	217	300	19756	5016	0	0	****	1.23104e-31	4.30865e-29	****
Leptinotarsa decemlineata	Transcript length [bp]	AUTO	AUTO_SUB	24671	972	120	191	4828	8562.5	391380	151998	0	0	****	1.59863e-27	5.59521e-25	****
Leptinotarsa decemlineata	Transcript length [bp]	AUTO	MAN_ADD	24671	98	120	195	4828	10500	391380	111178	1.48065e-05	0.00518227	**	3.26138e-05	0.0114148	*
Leptinotarsa decemlineata	Transcript length [bp]	AUTO	MAN_SUB	24671	933	120	72	4828	9280	391380	461760	0	0	****	2.03141e-40	7.10995e-38	****
Leptinotarsa decemlineata	Transcript length [bp]	AUTO	OGS	24671	24732	120	57	4828	4846.5	391380	493359	0.955645	1	ns	0.587974	1	ns
Leptinotarsa decemlineata	Transcript length [bp]	AUTO_SUB	MAN_ADD	972	98	191	195	8562.5	10500	151998	111178	0.479477	1	ns	0.327837	1	ns
Leptinotarsa decemlineata	Transcript length [bp]	AUTO_SUB	MAN_SUB	972	933	191	72	8562.5	9280	151998	461760	0.000625045	0.218766	ns	0.0113642	1	ns
Leptinotarsa decemlineata	Transcript length [bp]	MAN_SUB	MAN_ADD	933	98	72	195	9280	10500	461760	111178	0.489856	1	ns	0.817803	1	ns
Leptinotarsa decemlineata	Transcript length [bp]	OGS	AUTO_SUB	24732	972	57	191	4846.5	8562.5	493359	151998	0	0	****	1.60713e-26	5.62496e-24	****
Leptinotarsa decemlineata	Transcript length [bp]	OGS	MAN_ADD	24732	98	57	195	4846.5	10500	493359	111178	1.75055e-05	0.00612694	**	4.51482e-05	0.0158019	*
Leptinotarsa decemlineata	Transcript length [bp]	OGS	MAN_SUB	24732	933	57	72	4846.5	9280	493359	461760	0	0	****	3.00481e-39	1.05168e-36	****
Oncopeltus fasciatus	Exon count per transcript	AUTO	AUTO_SUB	19615	1013	1	1	4	4	87	49	0.243485	1	ns	0.632857	1	ns
Oncopeltus fasciatus	Exon count per transcript	AUTO	MAN_ADD	19615	161	1	1	4	3	87	9	0	0	****	4.55606e-20	1.59462e-17	****
Oncopeltus fasciatus	Exon count per transcript	AUTO	MAN_SUB	19615	945	1	1	4	4	87	61	3.75049e-06	0.00131267	**	0.00318876	1	ns
Oncopeltus fasciatus	Exon count per transcript	AUTO	OGS	19615	19587	1	1	4	4	87	87	1	1	ns	0.879099	1	ns
Oncopeltus fasciatus	Exon count per transcript	AUTO_SUB	MAN_ADD	1013	161	1	1	4	3	49	9	6.99441e-15	2.44804e-12	****	5.96987e-17	2.08945e-14	****
Oncopeltus fasciatus	Exon count per transcript	AUTO_SUB	MAN_SUB	1013	945	1	1	4	4	49	61	0.0852559	1	ns	0.0786486	1	ns
Oncopeltus fasciatus	Exon count per transcript	MAN_SUB	MAN_ADD	945	161	1	1	4	3	61	9	0	0	****	2.57877e-18	9.0257e-16	****
Oncopeltus fasciatus	Exon count per transcript	OGS	AUTO_SUB	19587	1013	1	1	4	4	87	49	0.322899	1	ns	0.667091	1	ns
Oncopeltus fasciatus	Exon count per transcript	OGS	MAN_ADD	19587	161	1	1	4	3	87	9	0	0	****	5.41701e-20	1.89595e-17	****
Oncopeltus fasciatus	Exon count per transcript	OGS	MAN_SUB	19587	945	1	1	4	4	87	61	8.5341e-06	0.00298694	**	0.00378119	1	ns
Oncopeltus fasciatus	Median exon length per transcript [bp]	AUTO	AUTO_SUB	19615	1013	8	13	158	163.5	7065	5208	0.0101533	1	ns	0.0432676	1	ns
Oncopeltus fasciatus	Median exon length per transcript [bp]	AUTO	MAN_ADD	19615	161	8	66	158	141	7065	4803	1.26969e-05	0.00444393	**	0.442984	1	ns
Oncopeltus fasciatus	Median exon length per transcript [bp]	AUTO	MAN_SUB	19615	945	8	13	158	172.5	7065	7420	3.37994e-07	0.000118298	***	3.67699e-10	1.28695e-07	****
Oncopeltus fasciatus	Median exon length per transcript [bp]	AUTO	OGS	19615	19587	8	8	158	158.5	7065	7420	0.999296	1	ns	0.437208	1	ns
Oncopeltus fasciatus	Median exon length per transcript [bp]	AUTO_SUB	MAN_ADD	1013	161	13	66	163.5	141	5208	4803	0.000179524	0.0628335	ns	0.260184	1	ns
Oncopeltus fasciatus	Median exon length per transcript [bp]	AUTO_SUB	MAN_SUB	1013	945	13	13	163.5	172.5	5208	7420	0.00624537	1	ns	0.00254951	0.892329	ns
Oncopeltus fasciatus	Median exon length per transcript [bp]	MAN_SUB	MAN_ADD	945	161	13	66	172.5	141	7420	4803	4.49498e-08	1.57324e-05	****	0.0130739	1	ns
Oncopeltus fasciatus	Median exon length per transcript [bp]	OGS	AUTO_SUB	19587	1013	8	13	158.5	163.5	7420	5208	0.0159527	1	ns	0.0743795	1	ns
Oncopeltus fasciatus	Median exon length per transcript [bp]	OGS	MAN_ADD	19587	161	8	66	158.5	141	7420	4803	1.09093e-05	0.00381824	**	0.398849	1	ns
Oncopeltus fasciatus	Median exon length per transcript [bp]	OGS	MAN_SUB	19587	945	8	13	158.5	172.5	7420	7420	9.76235e-07	0.000341682	***	1.64888e-09	5.77108e-07	****
Oncopeltus fasciatus	Median intron length per transcript [bp]	AUTO	AUTO_SUB	19615	1013	3	22	1258	1290.5	18359	9894	0.0925529	1	ns	0.233044	1	ns
Oncopeltus fasciatus	Median intron length per transcript [bp]	AUTO	MAN_ADD	19615	161	3	8.5	1258	1270.5	18359	23191	0.489681	1	ns	0.403212	1	ns
Oncopeltus fasciatus	Median intron length per transcript [bp]	AUTO	MAN_SUB	19615	945	3	16	1258	1434	18359	59423	0.000106929	0.037425	*	1.19069e-05	0.00416741	**
Oncopeltus fasciatus	Median intron length per transcript [bp]	AUTO	OGS	19615	19587	3	3	1258	1268	18359	59423	0.976074	1	ns	0.326402	1	ns
Oncopeltus fasciatus	Median intron length per transcript [bp]	AUTO_SUB	MAN_ADD	1013	161	22	8.5	1290.5	1270.5	9894	23191	0.600124	1	ns	0.677947	1	ns
Oncopeltus fasciatus	Median intron length per transcript [bp]	AUTO_SUB	MAN_SUB	1013	945	22	16	1290.5	1434	9894	59423	0.0542634	1	ns	0.0109163	1	ns
Oncopeltus fasciatus	Median intron length per transcript [bp]	MAN_SUB	MAN_ADD	945	161	16	8.5	1434	1270.5	59423	23191	0.295724	1	ns	0.454391	1	ns
Oncopeltus fasciatus	Median intron length per transcript [bp]	OGS	AUTO_SUB	19587	1013	3	22	1268	1290.5	59423	9894	0.123293	1	ns	0.383928	1	ns
Oncopeltus fasciatus	Median intron length per transcript [bp]	OGS	MAN_ADD	19587	161	3	8.5	1268	1270.5	59423	23191	0.521452	1	ns	0.46781	1	ns
Oncopeltus fasciatus	Median intron length per transcript [bp]	OGS	MAN_SUB	19587	945	3	16	1268	1434	59423	59423	0.000295067	0.103274	ns	4.67367e-05	0.0163578	*
Oncopeltus fasciatus	Protein length [aa]	AUTO	AUTO_SUB	19615	1013	7	36	211	256	7402	4035	5.67579e-10	1.98653e-07	****	8.84181e-15	3.09463e-12	****
Oncopeltus fasciatus	Protein length [aa]	AUTO	MAN_ADD	19615	161	7	13	211	308	7402	1600	5.66089e-10	1.98131e-07	****	0.377314	1	ns
Oncopeltus fasciatus	Protein length [aa]	AUTO	MAN_SUB	19615	945	7	22	211	320	7402	4168	0	0	****	3.16116e-40	1.10641e-37	****
Oncopeltus fasciatus	Protein length [aa]	AUTO	OGS	19615	19587	7	7	211	214	7402	7402	0.460099	1	ns	0.268291	1	ns
Oncopeltus fasciatus	Protein length [aa]	AUTO_SUB	MAN_ADD	1013	161	36	13	256	308	4035	1600	1.36187e-08	4.76654e-06	****	0.039545	1	ns
Oncopeltus fasciatus	Protein length [aa]	AUTO_SUB	MAN_SUB	1013	945	36	22	256	320	4035	4168	3.03217e-05	0.0106126	*	9.23646e-06	0.00323276	**
Oncopeltus fasciatus	Protein length [aa]	MAN_SUB	MAN_ADD	945	161	22	13	320	308	4168	1600	4.33431e-13	1.51701e-10	****	2.97327e-06	0.00104065	**
Oncopeltus fasciatus	Protein length [aa]	OGS	AUTO_SUB	19587	1013	7	36	214	256	7402	4035	1.34928e-08	4.72249e-06	****	1.51581e-13	5.30533e-11	****
Oncopeltus fasciatus	Protein length [aa]	OGS	MAN_ADD	19587	161	7	13	214	308	7402	1600	2.32676e-09	8.14367e-07	****	0.480807	1	ns
Oncopeltus fasciatus	Protein length [aa]	OGS	MAN_SUB	19587	945	7	22	214	320	7402	4168	0	0	****	3.46497e-38	1.21274e-35	****
Oncopeltus fasciatus	Transcript length [bp]	AUTO	AUTO_SUB	19615	1013	66	204	8677	9324	157696	111728	0.0506928	1	ns	0.0426346	1	ns
Oncopeltus fasciatus	Transcript length [bp]	AUTO	MAN_ADD	19615	161	66	91	8677	4448	157696	68025	2.67867e-11	9.37534e-09	****	1.44285e-16	5.04997e-14	****
Oncopeltus fasciatus	Transcript length [bp]	AUTO	MAN_SUB	19615	945	66	142	8677	11244	157696	437266	5.95635e-13	2.08472e-10	****	1.16239e-11	4.06836e-09	****
Oncopeltus fasciatus	Transcript length [bp]	AUTO	OGS	19615	19587	66	66	8677	8751	157696	437266	0.795266	1	ns	0.334302	1	ns
Oncopeltus fasciatus	Transcript length [bp]	AUTO_SUB	MAN_ADD	1013	161	204	91	9324	4448	111728	68025	1.71466e-11	6.00132e-09	****	1.21616e-16	4.25657e-14	****
Oncopeltus fasciatus	Transcript length [bp]	AUTO_SUB	MAN_SUB	1013	945	204	142	9324	11244	111728	437266	6.18384e-05	0.0216434	*	0.000217918	0.0762715	ns
Oncopeltus fasciatus	Transcript length [bp]	MAN_SUB	MAN_ADD	945	161	142	91	11244	4448	437266	68025	5.10703e-15	1.78746e-12	****	2.12503e-20	7.43761e-18	****
Oncopeltus fasciatus	Transcript length [bp]	OGS	AUTO_SUB	19587	1013	66	204	8751	9324	437266	111728	0.108354	1	ns	0.0871952	1	ns
Oncopeltus fasciatus	Transcript length [bp]	OGS	MAN_ADD	19587	161	66	91	8751	4448	437266	68025	1.53147e-11	5.36016e-09	****	8.79105e-17	3.07687e-14	****
Oncopeltus fasciatus	Transcript length [bp]	OGS	MAN_SUB	19587	945	66	142	8751	11244	437266	437266	6.49059e-12	2.27171e-09	****	9.48212e-11	3.31874e-08	****
Orussus abietinus	Exon count per transcript	AUTO	AUTO_SUB	10959	659	1	1	5	5	76	67	0.00415375	1	ns	0.000341066	0.119373	ns
Orussus abietinus	Exon count per transcript	AUTO	MAN_ADD	10959	30	1	1	5	2	76	9	3.995e-05	0.0139825	*	3.50079e-07	0.000122527	***
Orussus abietinus	Exon count per transcript	AUTO	MAN_SUB	10959	670	1	1	5	5.5	76	39	0.127699	1	ns	0.0055841	1	ns
Orussus abietinus	Exon count per transcript	AUTO	OGS	10959	10986	1	1	5	5	76	76	1	1	ns	0.930563	1	ns
Orussus abietinus	Exon count per transcript	AUTO_SUB	MAN_ADD	659	30	1	1	5	2	67	9	6.41574e-06	0.00224551	**	4.15936e-08	1.45578e-05	****
Orussus abietinus	Exon count per transcript	AUTO_SUB	MAN_SUB	659	670	1	1	5	5.5	67	39	0.965505	1	ns	0.538589	1	ns
Orussus abietinus	Exon count per transcript	MAN_SUB	MAN_ADD	670	30	1	1	5.5	2	39	9	1.2549e-05	0.00439214	**	7.2969e-08	2.55391e-05	****
Orussus abietinus	Exon count per transcript	OGS	AUTO_SUB	10986	659	1	1	5	5	76	67	0.00324594	1	ns	0.000304295	0.106503	ns
Orussus abietinus	Exon count per transcript	OGS	MAN_ADD	10986	30	1	1	5	2	76	9	4.07471e-05	0.0142615	*	3.60823e-07	0.000126288	***
Orussus abietinus	Exon count per transcript	OGS	MAN_SUB	10986	670	1	1	5	5.5	76	39	0.109207	1	ns	0.00509664	1	ns
Orussus abietinus	Median exon length per transcript [bp]	AUTO	AUTO_SUB	10959	659	5	40	216.5	217	11805	5520.5	0.490971	1	ns	0.509377	1	ns
Orussus abietinus	Median exon length per transcript [bp]	AUTO	MAN_ADD	10959	30	5	45	216.5	135.5	11805	582	3.11608e-06	0.00109063	**	1.43902e-05	0.00503657	**
Orussus abietinus	Median exon length per transcript [bp]	AUTO	MAN_SUB	10959	670	5	45	216.5	213.75	11805	5520.5	0.260953	1	ns	0.53448	1	ns
Orussus abietinus	Median exon length per transcript [bp]	AUTO	OGS	10959	10986	5	5	216.5	216.5	11805	11805	1	1	ns	0.86386	1	ns
Orussus abietinus	Median exon length per transcript [bp]	AUTO_SUB	MAN_ADD	659	30	40	45	217	135.5	5520.5	582	1.68112e-06	0.000588393	***	9.26955e-06	0.00324434	**
Orussus abietinus	Median exon length per transcript [bp]	AUTO_SUB	MAN_SUB	659	670	40	45	217	213.75	5520.5	5520.5	0.800242	1	ns	0.332976	1	ns
Orussus abietinus	Median exon length per transcript [bp]	MAN_SUB	MAN_ADD	670	30	45	45	213.75	135.5	5520.5	582	7.60377e-06	0.00266132	**	1.72883e-05	0.00605092	**
Orussus abietinus	Median exon length per transcript [bp]	OGS	AUTO_SUB	10986	659	5	40	216.5	217	11805	5520.5	0.489462	1	ns	0.472021	1	ns
Orussus abietinus	Median exon length per transcript [bp]	OGS	MAN_ADD	10986	30	5	45	216.5	135.5	11805	582	3.5367e-06	0.00123784	**	1.49915e-05	0.00524701	**
Orussus abietinus	Median exon length per transcript [bp]	OGS	MAN_SUB	10986	670	5	45	216.5	213.75	11805	5520.5	0.271409	1	ns	0.575188	1	ns
Orussus abietinus	Median intron length per transcript [bp]	AUTO	AUTO_SUB	10959	659	3	13	115.5	128.25	17276	11341	0.0119334	1	ns	0.0135565	1	ns
Orussus abietinus	Median intron length per transcript [bp]	AUTO	MAN_ADD	10959	30	3	96.5	115.5	198	17276	1696.5	0.00308428	1	ns	0.0108285	1	ns
Orussus abietinus	Median intron length per transcript [bp]	AUTO	MAN_SUB	10959	670	3	24	115.5	123	17276	11954.5	0.0607055	1	ns	0.188074	1	ns
Orussus abietinus	Median intron length per transcript [bp]	AUTO	OGS	10959	10986	3	3	115.5	115.5	17276	17276	1	1	ns	0.950535	1	ns
Orussus abietinus	Median intron length per transcript [bp]	AUTO_SUB	MAN_ADD	659	30	13	96.5	128.25	198	11341	1696.5	0.00844388	1	ns	0.0317297	1	ns
Orussus abietinus	Median intron length per transcript [bp]	AUTO_SUB	MAN_SUB	659	670	13	24	128.25	123	11341	11954.5	0.834842	1	ns	0.372441	1	ns
Orussus abietinus	Median intron length per transcript [bp]	MAN_SUB	MAN_ADD	670	30	24	96.5	123	198	11954.5	1696.5	0.00789594	1	ns	0.0156447	1	ns
Orussus abietinus	Median intron length per transcript [bp]	OGS	AUTO_SUB	10986	659	3	13	115.5	128.25	17276	11341	0.0117186	1	ns	0.0125936	1	ns
Orussus abietinus	Median intron length per transcript [bp]	OGS	MAN_ADD	10986	30	3	96.5	115.5	198	17276	1696.5	0.00313109	1	ns	0.0105486	1	ns
Orussus abietinus	Median intron length per transcript [bp]	OGS	MAN_SUB	10986	670	3	24	115.5	123	17276	11954.5	0.0651102	1	ns	0.179711	1	ns
Orussus abietinus	Protein length [aa]	AUTO	AUTO_SUB	10959	659	27	60	384	428	19245	4914	1.78056e-05	0.00623197	**	1.37612e-05	0.00481641	**
Orussus abietinus	Protein length [aa]	AUTO	MAN_ADD	10959	30	27	2	384	106	19245	899	2.93066e-07	0.000102573	***	3.96973e-08	1.38941e-05	****
Orussus abietinus	Protein length [aa]	AUTO	MAN_SUB	10959	670	27	13	384	419	19245	3411	8.08789e-10	2.83076e-07	****	3.60281e-05	0.0126099	*
Orussus abietinus	Protein length [aa]	AUTO	OGS	10959	10986	27	2	384	385	19245	19245	1	1	ns	0.982381	1	ns
Orussus abietinus	Protein length [aa]	AUTO_SUB	MAN_ADD	659	30	60	2	428	106	4914	899	1.48994e-08	5.21479e-06	****	2.96138e-09	1.03648e-06	****
Orussus abietinus	Protein length [aa]	AUTO_SUB	MAN_SUB	659	670	60	13	428	419	4914	3411	0.533171	1	ns	0.813202	1	ns
Orussus abietinus	Protein length [aa]	MAN_SUB	MAN_ADD	670	30	13	2	419	106	3411	899	1.08917e-08	3.81208e-06	****	3.79446e-09	1.32806e-06	****
Orussus abietinus	Protein length [aa]	OGS	AUTO_SUB	10986	659	2	60	385	428	19245	4914	3.04695e-05	0.0106643	*	1.33353e-05	0.00466734	**
Orussus abietinus	Protein length [aa]	OGS	MAN_ADD	10986	30	2	2	385	106	19245	899	2.94423e-07	0.000103048	***	4.13986e-08	1.44895e-05	****
Orussus abietinus	Protein length [aa]	OGS	MAN_SUB	10986	670	2	13	385	419	19245	3411	2.26566e-09	7.92982e-07	****	3.51974e-05	0.0123191	*
Orussus abietinus	Transcript length [bp]	AUTO	AUTO_SUB	10959	659	180	204	4258	5200	165672	63514	0.00113883	0.398589	ns	0.000134341	0.0470194	*
Orussus abietinus	Transcript length [bp]	AUTO	MAN_ADD	10959	30	180	45	4258	1094.5	165672	12959	9.92214e-05	0.0347275	*	4.55549e-07	0.000159442	***
Orussus abietinus	Transcript length [bp]	AUTO	MAN_SUB	10959	670	180	47	4258	3996	165672	175602	0.141999	1	ns	0.842565	1	ns
Orussus abietinus	Transcript length [bp]	AUTO	OGS	10959	10986	180	45	4258	4207	165672	175602	0.999709	1	ns	0.649019	1	ns
Orussus abietinus	Transcript length [bp]	AUTO_SUB	MAN_ADD	659	30	204	45	5200	1094.5	63514	12959	4.68028e-06	0.0016381	**	3.51716e-08	1.23101e-05	****
Orussus abietinus	Transcript length [bp]	AUTO_SUB	MAN_SUB	659	670	204	47	5200	3996	63514	175602	0.0037773	1	ns	0.00253639	0.887735	ns
Orussus abietinus	Transcript length [bp]	MAN_SUB	MAN_ADD	670	30	47	45	3996	1094.5	175602	12959	3.39824e-05	0.0118938	*	7.97846e-07	0.000279246	***
Orussus abietinus	Transcript length [bp]	OGS	AUTO_SUB	10986	659	45	204	4207	5200	175602	63514	0.000482536	0.168887	ns	7.05936e-05	0.0247078	*
Orussus abietinus	Transcript length [bp]	OGS	MAN_ADD	10986	30	45	45	4207	1094.5	175602	12959	9.88585e-05	0.0346005	*	5.24943e-07	0.00018373	***
Orussus abietinus	Transcript length [bp]	OGS	MAN_SUB	10986	670	45	47	4207	3996	175602	175602	0.157145	1	ns	0.967022	1	ns

## Sheet: ST4 - Correlation coefficients
Supplementary Table 4a: Correlation coefficients of jackknife resampled sets and original sets.											Supplementary Table 4b: Correlation coefficients of original sets (reduction of ST4a).
				Spearman correlation coefficient
Species	Set	Sample	Sample size	Transcript length vs. Exon count	Exon GC content vs. Exon count	Exon length vs. Exon count	Intron GC content vs. Intron count	Intron length vs. Intron count			Species	Comparison	AUTO	AUTO-SUB	MAN-ADD	MAN-SUB	OGS
AGLA	AUTO	AUTO	22035	0.684368	0.07706	-0.351041	-0.0389718	0.0896905			Anoplophora glabripennis	EGC – EC	0.07706	-0.0558604	-0.0217069	-0.00863729	0.0816381
AGLA	AUTO	1	981	0.668335	0.128955	-0.319008	-0.028601	0.105177			Leptinotarsa decemlineata	EGC – EC	0.0349667	-0.0386439	0.0262787	0.00690364	0.0414203
AGLA	AUTO	2	979	0.659835	0.11768	-0.333973	-0.00790794	0.0561406			Athalia rosae	EGC – EC	0.0631807	-0.0736159	-0.175479	-0.150105	0.0580347
AGLA	AUTO	3	974	0.718855	0.119316	-0.337758	-0.0440101	0.0776201			Orussus abietinus	EGC – EC	-0.0332323	-0.297769	0.167306	-0.27066	-0.0294858
AGLA	AUTO	4	982	0.695376	0.0231817	-0.335427	-0.0553807	0.0905142			Cimex lectularius	EGC – EC	-0.151014	-0.352134	-0.318184	-0.380238	-0.144194
AGLA	AUTO	5	974	0.700235	0.0589881	-0.326112	-0.0615733	0.163118			Oncopeltus fasciatus	EGC – EC	-0.0274931	-0.205984	-0.263571	-0.219364	-0.0225596
AGLA	AUTO	6	979	0.660253	0.0315636	-0.308714	-0.00987591	0.0795043			Frankliniella occidentalis	EGC – EC	-0.227775	-0.283452	-0.235639	-0.299783	-0.236839
AGLA	AUTO	7	984	0.681522	0.0534924	-0.379702	-0.078815	0.138968
AGLA	AUTO	8	972	0.672456	0.0884568	-0.393935	-0.0340263	0.079714			Anoplophora glabripennis	EL -EC	-0.351041	-0.461338	-0.840903	-0.549638	-0.360633
AGLA	AUTO	9	971	0.672381	0.0988086	-0.384284	-0.031981	0.0911808			Leptinotarsa decemlineata	EL -EC	-0.345904	-0.395529	-0.686971	-0.427933	-0.349384
AGLA	AUTO	10	984	0.659993	0.00328774	-0.315929	-0.0518911	0.075804			Athalia rosae	EL -EC	-0.391261	-0.501916	0.406646	-0.441413	-0.382747
AGLA	AUTO	11	984	0.687783	0.069595	-0.393408	-0.0828097	0.0813438			Orussus abietinus	EL -EC	-0.316303	-0.408232	0.366991	-0.442907	-0.316413
AGLA	AUTO	12	974	0.682114	0.0930659	-0.331866	-0.0534841	0.101255			Cimex lectularius	EL -EC	-0.388613	-0.437435	-0.63453	-0.57638	-0.395386
AGLA	AUTO	13	979	0.679559	0.0130242	-0.342567	-0.0623594	0.105211			Oncopeltus fasciatus	EL -EC	-0.36979	-0.403602	-0.530777	-0.439389	-0.370257
AGLA	AUTO	14	980	0.706798	0.0919079	-0.385506	-0.0392379	0.146264			Frankliniella occidentalis	EL -EC	-0.486951	-0.367085	-0.744784	-0.448539	-0.498902
AGLA	AUTO	15	982	0.718722	0.0697849	-0.369541	-0.0335432	0.145161
AGLA	AUTO	16	981	0.681068	0.129962	-0.33956	-0.0625424	0.0780645			Anoplophora glabripennis	IGC – IC	-0.0389718	0.125712	-0.0559232	0.164916	-0.0378567
AGLA	AUTO	17	980	0.700993	0.103686	-0.328256	-0.0489515	0.0979524			Leptinotarsa decemlineata	IGC – IC	-0.0223811	0.118105	0.0639285	0.0921451	-0.0242896
AGLA	AUTO	18	978	0.659553	-0.00354746	-0.349792	-0.0362145	0.0593826			Athalia rosae	IGC – IC	-0.0388666	-0.0986939	-0.0163134	-0.13485	-0.0411417
AGLA	AUTO	19	976	0.648653	0.0579731	-0.363311	-0.0451937	0.0422624			Orussus abietinus	IGC – IC	-0.0979759	-0.187676	-0.426265	-0.17101	-0.0969148
AGLA	AUTO	20	982	0.675656	0.0955466	-0.348224	-0.0265664	0.0803597			Cimex lectularius	IGC – IC	-0.367667	-0.272097	-0.176945	-0.221601	-0.360979
AGLA	AUTO	21	982	0.71425	0.0418223	-0.369936	-0.068245	0.0994644			Oncopeltus fasciatus	IGC – IC	0.00242519	0.0635493	0.268918	-0.013201	0.000623796
AGLA	AUTO	22	989	0.68332	0.0813797	-0.299913	-0.0184606	0.107067			Frankliniella occidentalis	IGC – IC	-0.298647	-0.30819	0.144718	-0.330364	-0.295589
AGLA	AUTO	23	975	0.670288	0.0732907	-0.376076	-0.0102229	0.0755546
AGLA	AUTO	24	980	0.696961	0.11334	-0.341438	-0.0123685	0.0958489			Anoplophora glabripennis	IL -IC	0.0896905	-0.0847639	-0.0276429	-0.133566	0.0871028
AGLA	AUTO	25	987	0.699343	0.0845224	-0.367041	0.0199951	0.0904541			Leptinotarsa decemlineata	IL -IC	0.152096	0.100218	-0.0907885	0.162757	0.154399
AGLA	AUTO	26	982	0.699417	0.0768701	-0.297478	-0.038086	0.0928229			Athalia rosae	IL -IC	0.103551	0.027382	0.179994	0.00121533	0.101592
AGLA	AUTO	27	980	0.653918	0.0399513	-0.341038	-0.0317491	0.0775363			Orussus abietinus	IL -IC	-0.0420412	-0.156827	-0.490627	-0.124519	-0.0427478
AGLA	AUTO	28	976	0.68696	0.086904	-0.297578	-0.0593446	0.0789087			Cimex lectularius	IL -IC	-0.0596085	-0.191989	-0.296357	-0.122236	-0.0555908
AGLA	AUTO	29	973	0.671323	0.0864759	-0.366536	-0.022198	0.110862			Oncopeltus fasciatus	IL -IC	0.194073	0.174091	-0.0514448	0.19069	0.195858
AGLA	AUTO	30	974	0.697506	0.11305	-0.368728	-0.00165743	0.118043			Frankliniella occidentalis	IL -IC	-0.074758	-0.176106	-0.0472962	-0.120585	-0.0721875
AGLA	AUTO	31	975	0.67771	0.0607446	-0.350138	-0.0310567	0.105001
AGLA	AUTO	32	979	0.668115	0.123925	-0.333832	-0.0472858	0.0931807
AGLA	AUTO	33	986	0.666073	0.0478036	-0.291981	-0.041625	0.0712727
AGLA	AUTO	34	981	0.680318	0.0702943	-0.304367	-0.0726312	0.118673
AGLA	AUTO	35	978	0.653918	0.116005	-0.398125	0.0115483	0.0400136
AGLA	AUTO	36	977	0.699891	0.0334124	-0.33563	-0.0799613	0.112972
AGLA	AUTO	37	977	0.669793	0.102229	-0.297272	-0.032287	0.10823
AGLA	AUTO	38	976	0.698511	0.0973815	-0.320795	-0.00722398	0.11728
AGLA	AUTO	39	973	0.691631	0.0488774	-0.316031	-0.0506689	0.102745
AGLA	AUTO	40	979	0.713204	0.0832748	-0.359658	-0.0526548	0.0765798
AGLA	AUTO	41	983	0.682175	0.116285	-0.318838	-0.0666091	0.0497944
AGLA	AUTO	42	975	0.696175	0.0955866	-0.267215	-0.0563046	0.118259
AGLA	AUTO	43	988	0.673475	0.0574285	-0.376998	-0.00368206	0.0626216
AGLA	AUTO	44	977	0.693811	0.063752	-0.349619	-0.0840009	0.136935
AGLA	AUTO	45	977	0.70206	0.0534251	-0.385278	-0.0283484	0.089126
AGLA	AUTO	46	980	0.686768	0.0783993	-0.385053	-0.0490091	0.0527461
AGLA	AUTO	47	976	0.684841	0.0609776	-0.339125	-0.0197361	-0.00942538
AGLA	AUTO	48	983	0.678733	0.134316	-0.33211	-0.0437087	0.107932
AGLA	AUTO	49	987	0.688977	0.0652935	-0.36827	-0.00224902	0.0641157
AGLA	AUTO	50	987	0.713393	0.0899238	-0.359038	-0.0695833	0.119805
AGLA	AUTO	51	976	0.632649	0.0375987	-0.333141	-0.0136131	0.0319574
AGLA	AUTO	52	973	0.661174	0.034617	-0.367833	-0.0825463	0.0369276
AGLA	AUTO	53	979	0.677315	0.0094921	-0.326868	-0.0447685	0.0855898
AGLA	AUTO	54	982	0.668482	0.0979389	-0.317408	-0.0737399	0.0577855
AGLA	AUTO	55	981	0.6887	0.0896252	-0.377698	-0.0213017	0.109945
AGLA	AUTO	56	981	0.680034	0.0534635	-0.32821	-0.0781262	0.0987176
AGLA	AUTO	57	979	0.690939	0.0414735	-0.353187	-0.0509735	0.0870082
AGLA	AUTO	58	977	0.724634	0.0504231	-0.402105	-0.0665946	0.08332
AGLA	AUTO	59	979	0.705014	0.0469705	-0.366583	-0.0694796	0.120741
AGLA	AUTO	60	976	0.667927	0.100173	-0.332274	-0.0194143	0.0432599
AGLA	AUTO	61	984	0.70178	0.0515915	-0.368869	-0.0622737	0.14293
AGLA	AUTO	62	979	0.693515	0.129983	-0.357844	-0.0705479	0.108721
AGLA	AUTO	63	979	0.668057	0.0700283	-0.316287	-0.0687188	0.0914792
AGLA	AUTO	64	977	0.677179	0.0803902	-0.32197	-0.00372679	0.123111
AGLA	AUTO	65	983	0.687334	0.101214	-0.37293	-0.0111348	0.0492913
AGLA	AUTO	66	973	0.692376	0.0807532	-0.314132	-0.0582963	0.116945
AGLA	AUTO	67	972	0.678665	0.0495845	-0.340547	-0.0203891	0.0319517
AGLA	AUTO	68	979	0.662064	0.0786239	-0.325058	-0.0386232	0.0419007
AGLA	AUTO	69	976	0.702466	0.0835165	-0.346804	-0.0287589	0.0611438
AGLA	AUTO	70	976	0.706631	0.0738716	-0.356885	-0.025834	0.131921
AGLA	AUTO	71	981	0.677657	0.0666246	-0.40223	-0.0628507	0.0973465
AGLA	AUTO	72	979	0.694987	0.103417	-0.325028	-0.0382153	0.0929206
AGLA	AUTO	73	982	0.690228	0.110627	-0.336463	-0.0254756	0.129446
AGLA	AUTO	74	980	0.702301	0.113364	-0.369953	-0.057485	0.0367749
AGLA	AUTO	75	976	0.698652	0.108257	-0.368139	-0.0351079	0.0893006
AGLA	AUTO	76	972	0.704995	0.0946859	-0.33716	0.0475166	0.105079
AGLA	AUTO	77	985	0.66977	0.0869214	-0.376458	-0.0838695	0.0383515
AGLA	AUTO	78	978	0.686991	0.0397007	-0.337125	-0.0887813	0.0678376
AGLA	AUTO	79	983	0.669259	0.0080338	-0.349993	-0.0924469	0.124429
AGLA	AUTO	80	982	0.644843	0.050145	-0.357984	-0.0458104	0.0194502
AGLA	AUTO	81	977	0.703719	0.0840179	-0.342035	-0.0710118	0.133593
AGLA	AUTO	82	974	0.68179	0.113655	-0.290716	-0.0501612	0.0769923
AGLA	AUTO	83	986	0.678472	0.0646563	-0.374354	-0.0239724	0.11195
AGLA	AUTO	84	987	0.677156	0.0871989	-0.358135	0.00130046	0.0550086
AGLA	AUTO	85	980	0.67815	0.034617	-0.394897	-0.011857	0.0689384
AGLA	AUTO	86	978	0.696311	0.0476719	-0.32369	-0.0678725	0.106659
AGLA	AUTO	87	984	0.683617	0.0828637	-0.388362	-0.0925978	0.115934
AGLA	AUTO	88	980	0.698068	0.0484565	-0.348626	-0.0583078	0.0740252
AGLA	AUTO	89	973	0.681417	0.107657	-0.294272	-0.00564593	0.142888
AGLA	AUTO	90	979	0.680243	0.112882	-0.330895	-0.0129416	0.0806757
AGLA	AUTO	91	986	0.692082	0.118276	-0.374415	-0.0230293	0.126156
AGLA	AUTO	92	979	0.680905	0.106189	-0.362291	-0.0832686	0.101429
AGLA	AUTO	93	982	0.680057	0.0830527	-0.401787	-0.0804864	0.103334
AGLA	AUTO	94	980	0.69011	0.0829616	-0.424178	-0.0625838	0.0446954
AGLA	AUTO	95	984	0.679883	0.0954802	-0.390975	-0.0201487	0.0810163
AGLA	AUTO	96	979	0.673025	0.0905373	-0.36771	-0.00678077	0.0815564
AGLA	AUTO	97	972	0.673105	0.0896713	-0.368126	-0.0531203	0.098685
AGLA	AUTO	98	982	0.702463	0.0795124	-0.36891	-0.0215491	0.124866
AGLA	AUTO	99	977	0.698425	0.00186541	-0.349326	-0.0438797	0.0624649
AGLA	AUTO	100	979	0.690998	0.159807	-0.369069	0.0267451	0.117102
AGLA	AUTO	101	978	0.696149	0.0547539	-0.326601	-0.000913644	0.111761
AGLA	AUTO	102	975	0.666992	0.144669	-0.339812	0.0355416	0.0318535
AGLA	AUTO	103	985	0.655896	0.0573444	-0.373906	0.00196503	0.0757876
AGLA	AUTO	104	972	0.697853	0.0982086	-0.371017	0.0900274	0.0785312
AGLA	AUTO	105	988	0.686962	0.146068	-0.356359	-0.0329522	0.0710231
AGLA	AUTO	106	977	0.679251	0.119152	-0.327238	0.0819472	0.0746221
AGLA	AUTO	107	983	0.690027	0.134761	-0.36209	-0.0559291	0.124546
AGLA	AUTO	108	977	0.685395	0.0418763	-0.316627	-0.0610684	0.0617437
AGLA	AUTO	109	986	0.701775	0.0518423	-0.367301	-0.034913	0.105528
AGLA	AUTO	110	983	0.699937	0.0876329	-0.357588	-0.021028	0.132347
AGLA	AUTO	111	983	0.653165	0.0728714	-0.372982	-0.00561567	0.0209883
AGLA	AUTO	112	981	0.675273	0.0807273	-0.356718	-0.0336674	0.0220198
AGLA	AUTO	113	982	0.685943	0.0535566	-0.330754	-0.0729628	0.0254317
AGLA	AUTO	114	974	0.702387	0.0450464	-0.350294	-0.105463	0.109795
AGLA	AUTO	115	986	0.673243	0.112679	-0.393154	-0.0081244	0.0856268
AGLA	AUTO	116	979	0.669357	0.0747668	-0.356612	-0.0384567	0.0691576
AGLA	AUTO	117	976	0.702379	0.0649412	-0.396729	-0.124922	0.0892054
AGLA	AUTO	118	978	0.693063	0.0302875	-0.360273	-0.0232215	0.120369
AGLA	AUTO	119	977	0.705959	0.0361018	-0.336116	-0.0839184	0.115427
AGLA	AUTO	120	974	0.667029	0.0601695	-0.381793	-0.0592455	0.0797942
AGLA	AUTO	121	970	0.688794	0.115578	-0.343263	-0.0155155	0.109153
AGLA	AUTO	122	983	0.673092	0.046845	-0.298436	-0.0631848	0.058854
AGLA	AUTO	123	978	0.675397	0.0772873	-0.355981	0.00149951	0.0990627
AGLA	AUTO	124	978	0.693136	0.0544978	-0.35224	-0.0898543	0.0842062
AGLA	AUTO	125	972	0.694943	0.0735109	-0.336529	-0.0614169	0.125529
AGLA	AUTO	126	964	0.716188	0.0769656	-0.357246	-0.0150834	0.128964
AGLA	AUTO	127	976	0.705695	0.0232392	-0.353637	-0.14374	0.13756
AGLA	AUTO	128	977	0.668343	0.0679621	-0.346012	-0.00265849	0.0885733
AGLA	AUTO	129	981	0.682975	0.0437048	-0.380505	-0.0288964	0.143642
AGLA	AUTO	130	986	0.683606	0.0860144	-0.365912	-0.0946614	0.150527
AGLA	AUTO	131	983	0.687848	0.0638263	-0.296191	-0.0752413	0.0750619
AGLA	AUTO	132	970	0.686191	0.0806463	-0.370423	-0.00982466	0.0552576
AGLA	AUTO	133	982	0.693002	0.0555651	-0.376465	-0.053631	0.108664
AGLA	AUTO	134	981	0.681281	0.103341	-0.347428	-0.0169662	0.0982032
AGLA	AUTO	135	982	0.66931	0.0456408	-0.359007	-0.0671617	0.080385
AGLA	AUTO	136	984	0.685128	0.0802782	-0.349602	-0.0377491	0.0632241
AGLA	AUTO	137	982	0.684214	0.11532	-0.385018	9.95118e-05	0.109022
AGLA	AUTO	138	975	0.656761	0.0667357	-0.32833	-0.0424864	0.0654295
AGLA	AUTO	139	986	0.703711	0.0999596	-0.339515	-0.048989	0.0487201
AGLA	AUTO	140	973	0.659564	0.0460036	-0.349314	-0.0183442	0.0516268
AGLA	AUTO	141	983	0.659208	0.0884478	-0.303518	-0.0361603	0.0760234
AGLA	AUTO	142	982	0.714291	0.0751632	-0.39168	-0.0235414	0.152899
AGLA	AUTO	143	977	0.675318	0.121158	-0.344356	0.049504	0.0329095
AGLA	AUTO	144	987	0.670993	0.0304784	-0.340533	-0.0586345	0.0827738
AGLA	AUTO	145	973	0.668199	0.103091	-0.309373	-0.0465882	0.0846829
AGLA	AUTO	146	984	0.711826	0.142998	-0.341032	-0.0542187	0.125587
AGLA	AUTO	147	970	0.704436	0.0733047	-0.294992	-0.0772279	0.144484
AGLA	AUTO	148	973	0.695894	0.0882003	-0.342174	-0.059555	0.0732239
AGLA	AUTO	149	976	0.681682	0.0540163	-0.343478	-0.0301918	0.125571
AGLA	AUTO	150	985	0.666232	0.0677772	-0.386894	-0.0347332	0.0904846
AGLA	AUTO	151	982	0.662439	0.0919929	-0.376369	-0.0211424	0.0355944
AGLA	AUTO	152	986	0.697024	0.0635184	-0.391808	-0.000203039	0.163663
AGLA	AUTO	153	974	0.68463	0.106119	-0.317685	-0.026721	0.0289145
AGLA	AUTO	154	985	0.679553	0.0717145	-0.327324	-0.0388153	0.05731
AGLA	AUTO	155	967	0.689334	0.0892711	-0.300444	0.0121889	0.108258
AGLA	AUTO	156	967	0.678489	0.084429	-0.369134	-0.0606339	0.10451
AGLA	AUTO	157	979	0.693593	0.106137	-0.399122	-0.0479295	0.146752
AGLA	AUTO	158	985	0.675709	0.0519806	-0.392219	-0.0554842	0.0819633
AGLA	AUTO	159	969	0.682796	0.0569518	-0.338558	-0.0025047	0.061084
AGLA	AUTO	160	983	0.696308	0.0342102	-0.367151	-0.00390857	0.0853639
AGLA	AUTO	161	981	0.694431	0.0969379	-0.379908	-0.0825411	0.0730314
AGLA	AUTO	162	982	0.693105	0.122747	-0.357556	-0.0314076	0.080694
AGLA	AUTO	163	980	0.694736	0.0834191	-0.373868	-0.0261759	0.0738706
AGLA	AUTO	164	972	0.723247	0.0500804	-0.36088	-0.080681	0.119907
AGLA	AUTO	165	986	0.694469	0.0427146	-0.364057	-0.0405401	0.141409
AGLA	AUTO	166	983	0.702122	0.0659808	-0.346411	-0.0606015	0.14681
AGLA	AUTO	167	971	0.649586	0.0440643	-0.313569	-0.0270206	0.0512618
AGLA	AUTO	168	985	0.6536	0.103895	-0.351347	0.0130101	0.0304531
AGLA	AUTO	169	981	0.682141	0.090332	-0.28267	-0.079202	0.160921
AGLA	AUTO	170	974	0.656229	0.037586	-0.408221	-0.111894	0.0503299
AGLA	AUTO	171	983	0.665067	0.0708637	-0.373169	-0.0337027	0.0881564
AGLA	AUTO	172	982	0.719075	0.0528016	-0.386306	-0.0793181	0.195696
AGLA	AUTO	173	981	0.68347	0.0481951	-0.310893	-0.0123021	0.0663052
AGLA	AUTO	174	979	0.6787	0.0601505	-0.350311	-0.047136	0.0232748
AGLA	AUTO	175	984	0.658685	0.033148	-0.335213	-0.0535955	0.0576421
AGLA	AUTO	176	982	0.66643	0.0615523	-0.320492	-0.0448001	0.0923328
AGLA	AUTO	177	972	0.712006	0.142583	-0.358416	-0.0228131	0.105435
AGLA	AUTO	178	980	0.706615	0.126276	-0.378767	-0.0325074	0.121218
AGLA	AUTO	179	980	0.690625	0.103752	-0.334374	-0.0613219	0.0778509
AGLA	AUTO	180	978	0.675628	0.141169	-0.359622	-0.0741807	0.0611158
AGLA	AUTO	181	985	0.688521	0.101214	-0.381848	0.0102325	0.125762
AGLA	AUTO	182	977	0.687128	0.0950996	-0.348902	-0.0262924	0.0473872
AGLA	AUTO	183	985	0.688071	0.0813131	-0.397807	-0.0359029	0.052493
AGLA	AUTO	184	977	0.65969	0.118464	-0.36925	-0.0202654	0.0658798
AGLA	AUTO	185	977	0.683789	0.0794727	-0.356136	-0.0473855	0.0687928
AGLA	AUTO	186	984	0.655604	0.0353046	-0.368594	-0.0312422	0.0492957
AGLA	AUTO	187	976	0.689786	0.0919458	-0.393014	-0.0443779	0.0616053
AGLA	AUTO	188	978	0.681563	0.0426768	-0.359957	-0.0446417	0.0884276
AGLA	AUTO	189	980	0.676277	0.088781	-0.390198	-0.0155864	0.0822505
AGLA	AUTO	190	979	0.651429	0.030011	-0.342358	-0.0543235	0.0606159
AGLA	AUTO	191	977	0.682512	0.0857769	-0.370398	0.0281373	0.10654
AGLA	AUTO	192	977	0.706006	0.0917086	-0.371716	0.0331588	0.0958766
AGLA	AUTO	193	979	0.688043	0.0766554	-0.427837	-0.0463698	0.0539337
AGLA	AUTO	194	980	0.692552	0.0702979	-0.339711	-0.0618648	0.0854749
AGLA	AUTO	195	983	0.677285	0.103496	-0.332549	-0.00317645	0.0852569
AGLA	AUTO	196	976	0.732958	0.03854	-0.363805	-0.0946147	0.142436
AGLA	AUTO	197	974	0.653904	0.031641	-0.38146	-0.10323	0.0567638
AGLA	AUTO	198	982	0.688974	0.0760012	-0.337824	-0.0362864	0.0305974
AGLA	AUTO	199	978	0.663897	0.104263	-0.351973	-0.0925054	0.0498609
AGLA	AUTO	200	975	0.704845	0.091198	-0.34612	-0.019042	0.099539
AGLA	AUTO	201	979	0.706228	0.111052	-0.353676	0.0160915	0.19003
AGLA	AUTO	202	979	0.675611	0.0931069	-0.322468	0.027333	0.109212
AGLA	AUTO	203	983	0.679448	0.0874109	-0.328247	-0.0534507	0.10041
AGLA	AUTO	204	972	0.699711	0.0807413	-0.375802	-0.0315795	0.115095
AGLA	AUTO	205	974	0.659457	0.0291446	-0.394253	-0.0683345	0.0890864
AGLA	AUTO	206	977	0.674661	0.114598	-0.376988	-0.100911	0.10669
AGLA	AUTO	207	980	0.703614	0.107797	-0.35565	-0.00932898	0.124731
AGLA	AUTO	208	970	0.679539	0.057946	-0.337736	-0.0635626	0.0705267
AGLA	AUTO	209	984	0.679738	0.0821085	-0.32023	-0.0762748	0.12583
AGLA	AUTO	210	985	0.689669	0.0529765	-0.370057	-0.00768337	0.0690887
AGLA	AUTO	211	980	0.657683	0.0501168	-0.356951	-0.0581091	0.0731414
AGLA	AUTO	212	982	0.681846	0.0773031	-0.326419	0.00233827	0.0863803
AGLA	AUTO	213	984	0.6813	0.0596089	-0.396982	-0.0160442	0.0900833
AGLA	AUTO	214	978	0.685238	0.10882	-0.371043	-0.0215099	0.0986014
AGLA	AUTO	215	989	0.672203	0.0933451	-0.379867	-0.0725094	0.0731753
AGLA	AUTO	216	987	0.644834	0.0419009	-0.377297	-0.0538208	0.0126581
AGLA	AUTO	217	979	0.692294	0.157998	-0.383428	0.0439582	0.0865601
AGLA	AUTO	218	974	0.684241	0.0932538	-0.351298	-0.0151988	0.119055
AGLA	AUTO	219	984	0.663203	0.0835141	-0.273856	-0.00895566	0.0877276
AGLA	AUTO	220	980	0.690599	0.0915587	-0.325656	-0.0341989	0.0932763
AGLA	AUTO	221	974	0.689299	0.120405	-0.376439	-0.0181229	0.109403
AGLA	AUTO	222	977	0.711965	0.0728417	-0.348643	-0.0796513	0.0959046
AGLA	AUTO	223	976	0.680143	0.0650379	-0.350998	-0.0356853	0.0345259
AGLA	AUTO	224	988	0.651069	0.104656	-0.344433	-0.0194985	0.0731898
AGLA	AUTO	225	971	0.690721	0.111379	-0.370509	-0.122691	0.0876831
AGLA	AUTO	226	979	0.673737	0.0478777	-0.332779	-0.0229558	0.145328
AGLA	AUTO	227	977	0.690139	0.0762444	-0.346576	-0.0849472	0.119475
AGLA	AUTO	228	978	0.657616	0.0286325	-0.345886	-0.109956	0.0477164
AGLA	AUTO	229	986	0.673131	0.0843695	-0.339072	-0.0300948	0.0953064
AGLA	AUTO	230	980	0.695224	0.0617584	-0.308059	-0.0634475	0.110087
AGLA	AUTO	231	987	0.69226	0.0770575	-0.367336	-0.0567584	0.114823
AGLA	AUTO	232	981	0.671748	0.150816	-0.27706	0.00750236	0.0781472
AGLA	AUTO	233	983	0.678241	0.157395	-0.323333	-0.0561975	0.154517
AGLA	AUTO	234	980	0.694253	0.136588	-0.36094	-0.0114418	0.119281
AGLA	AUTO	235	980	0.710022	0.0947493	-0.349537	-0.0530692	0.141912
AGLA	AUTO	236	977	0.689194	0.0900705	-0.326136	-0.000909472	0.0647127
AGLA	AUTO	237	971	0.702342	0.0812907	-0.373079	-0.0024473	0.0530728
AGLA	AUTO	238	978	0.666522	0.0362466	-0.349903	-0.0367526	0.0658111
AGLA	AUTO	239	979	0.71574	0.0759701	-0.367092	-0.0518905	0.12666
AGLA	AUTO	240	981	0.665167	0.096621	-0.376856	-0.0114762	0.0660327
AGLA	AUTO	241	979	0.678579	0.0712344	-0.395602	-0.0348412	0.0729376
AGLA	AUTO	242	975	0.686582	0.0465171	-0.390132	-0.0657604	0.119598
AGLA	AUTO	243	976	0.684354	0.0304813	-0.336933	-0.0439978	0.0847777
AGLA	AUTO	244	981	0.696762	0.112426	-0.376883	0.0326411	0.0448178
AGLA	AUTO	245	981	0.679563	0.131437	-0.364475	-0.0265765	0.107558
AGLA	AUTO	246	979	0.656268	0.0861945	-0.352011	0.00407632	0.0747568
AGLA	AUTO	247	973	0.661731	0.0969187	-0.297829	-0.0503321	0.0793693
AGLA	AUTO	248	983	0.677056	0.0341042	-0.364343	-0.0464922	0.0764118
AGLA	AUTO	249	973	0.683283	0.108231	-0.361547	-0.0296805	0.0562435
AGLA	AUTO	250	979	0.69748	0.101029	-0.319088	-0.0237723	0.132411
AGLA	AUTO	251	988	0.698711	0.019409	-0.368856	-0.0549861	0.0808132
AGLA	AUTO	252	973	0.684211	0.100813	-0.390674	-0.0191175	0.100663
AGLA	AUTO	253	975	0.706193	0.0685813	-0.292754	-0.0301504	0.149164
AGLA	AUTO	254	980	0.684004	0.0688079	-0.341579	0.00635936	0.125174
AGLA	AUTO	255	977	0.667613	0.0549317	-0.333345	-0.0105005	0.0962582
AGLA	AUTO	256	982	0.687806	0.0740147	-0.386863	-0.0927627	0.102494
AGLA	AUTO	257	985	0.666674	0.107542	-0.338076	0.00768427	0.0651661
AGLA	AUTO	258	974	0.664153	0.0776824	-0.297671	-0.0580493	0.0855182
AGLA	AUTO	259	980	0.697427	0.0793964	-0.360435	-0.0475092	0.106403
AGLA	AUTO	260	978	0.665199	0.0591059	-0.318388	-0.0059072	0.0610378
AGLA	AUTO	261	981	0.674609	0.0653391	-0.395199	-0.029347	0.00535225
AGLA	AUTO	262	981	0.676828	0.0973621	-0.375221	-0.0319461	0.0631585
AGLA	AUTO	263	979	0.709816	0.0569355	-0.291703	0.0280655	0.0597085
AGLA	AUTO	264	978	0.7127	0.110173	-0.35995	-0.0228448	0.114677
AGLA	AUTO	265	980	0.691384	0.0709662	-0.327788	-0.0511704	0.108959
AGLA	AUTO	266	972	0.65397	0.116438	-0.343205	-0.0308339	0.0644568
AGLA	AUTO	267	978	0.674693	0.102908	-0.340714	0.00806496	0.00192768
AGLA	AUTO	268	983	0.698681	0.0760315	-0.365381	-0.046683	0.128996
AGLA	AUTO	269	970	0.694253	0.0636407	-0.351809	-0.0385594	0.143466
AGLA	AUTO	270	979	0.684823	0.0366504	-0.341248	-0.0543804	0.114748
AGLA	AUTO	271	973	0.68956	0.0879624	-0.35901	-0.0513503	0.12458
AGLA	AUTO	272	968	0.701109	0.0881259	-0.356216	-0.0362948	0.0931148
AGLA	AUTO	273	985	0.674619	0.112617	-0.373811	0.0252683	0.0842553
AGLA	AUTO	274	982	0.660692	0.0621701	-0.377672	-0.0495099	0.107266
AGLA	AUTO	275	984	0.686184	0.0992499	-0.369803	-0.0166684	0.071285
AGLA	AUTO	276	976	0.719132	0.0839618	-0.41129	-0.0426581	0.166367
AGLA	AUTO	277	969	0.679684	0.0961968	-0.363195	-0.0307547	0.109763
AGLA	AUTO	278	986	0.704593	0.090151	-0.384617	-0.0654253	0.116018
AGLA	AUTO	279	974	0.723704	0.0480563	-0.357013	-0.0431672	0.161485
AGLA	AUTO	280	975	0.685207	0.0952126	-0.321078	-0.0244946	0.0870803
AGLA	AUTO	281	975	0.686491	0.0872802	-0.341764	-0.0585278	0.0840375
AGLA	AUTO	282	981	0.66959	0.0709845	-0.381599	-0.0300006	0.0507676
AGLA	AUTO	283	970	0.703784	0.0844676	-0.362997	-0.101973	0.0875038
AGLA	AUTO	284	981	0.705783	0.101959	-0.352121	-0.078477	0.0830773
AGLA	AUTO	285	986	0.689428	0.0677373	-0.400086	-0.0743647	0.15149
AGLA	AUTO	286	977	0.695371	0.0644086	-0.334677	-0.0376282	0.0545434
AGLA	AUTO	287	981	0.680633	0.0758993	-0.362291	-0.0768965	0.078932
AGLA	AUTO	288	981	0.676829	0.157575	-0.377788	-0.0343588	0.101551
AGLA	AUTO	289	978	0.707049	0.0765852	-0.360021	-0.00235221	0.0623826
AGLA	AUTO	290	988	0.719491	0.039558	-0.396707	-0.0240037	0.099593
AGLA	AUTO	291	965	0.680023	0.114913	-0.362516	-0.0261775	0.101087
AGLA	AUTO	292	981	0.703698	0.0927732	-0.312912	-0.0356148	0.0661702
AGLA	AUTO	293	973	0.656921	0.0871322	-0.371222	0.0406248	0.0684122
AGLA	AUTO	294	956	0.683525	0.0705157	-0.325646	-0.0642964	0.105892
AGLA	AUTO	295	979	0.690257	0.123017	-0.344464	-0.0309943	0.141967
AGLA	AUTO	296	974	0.699942	0.0524724	-0.366286	-0.0228476	0.083386
AGLA	AUTO	297	986	0.704667	0.0702275	-0.39937	0.0575052	0.11047
AGLA	AUTO	298	977	0.656371	0.0701484	-0.336712	-0.00327901	0.0898788
AGLA	AUTO	299	983	0.665111	0.0707752	-0.329944	-0.0469171	0.0524297
AGLA	AUTO	300	976	0.684509	0.0473737	-0.368946	-0.0386055	0.060139
AGLA	AUTO	301	985	0.708167	0.0791215	-0.397687	0.00465226	0.0966733
AGLA	AUTO	302	977	0.727201	0.105485	-0.364066	-0.0301685	0.171632
AGLA	AUTO	303	976	0.688523	0.0894208	-0.350367	-0.095345	0.125004
AGLA	AUTO	304	982	0.687597	0.0863153	-0.342912	-0.0261068	0.122413
AGLA	AUTO	305	984	0.664531	0.0517073	-0.340425	-0.0417544	0.058939
AGLA	AUTO	306	980	0.664897	0.0161351	-0.358449	-0.0287784	0.0725231
AGLA	AUTO	307	980	0.696512	0.0640456	-0.346942	-0.0647344	0.13057
AGLA	AUTO	308	982	0.683129	0.0965895	-0.342152	-0.0227986	0.0912796
AGLA	AUTO	309	981	0.709233	0.0545509	-0.338464	0.029602	0.137246
AGLA	AUTO	310	978	0.701258	0.161059	-0.338754	-0.0406728	0.0993073
AGLA	AUTO	311	983	0.683424	0.018536	-0.33324	-0.0248497	0.0800224
AGLA	AUTO	312	980	0.682848	0.134314	-0.355452	-0.0320642	0.151893
AGLA	AUTO	313	974	0.666703	0.0886559	-0.379756	-0.0217873	0.0596222
AGLA	AUTO	314	975	0.691346	0.105552	-0.389718	0.00673599	0.137252
AGLA	AUTO	315	980	0.695779	0.0585269	-0.378651	-0.0382724	0.0743263
AGLA	AUTO	316	979	0.651899	0.10324	-0.345041	-0.0365322	0.0674321
AGLA	AUTO	317	980	0.665721	0.0418325	-0.359497	-0.0669254	0.0165096
AGLA	AUTO	318	975	0.704345	0.134247	-0.333764	-0.0669761	0.119708
AGLA	AUTO	319	978	0.654203	0.113486	-0.322515	-0.0333824	0.0848457
AGLA	AUTO	320	979	0.660593	0.128503	-0.298952	-0.00352297	0.0768849
AGLA	AUTO	321	980	0.682622	0.0940321	-0.318023	-0.0131909	0.113491
AGLA	AUTO	322	978	0.68525	0.0251123	-0.337464	-0.0627435	0.100913
AGLA	AUTO	323	982	0.675735	0.125808	-0.325564	-0.0430248	0.0728395
AGLA	AUTO	324	975	0.675961	0.0596164	-0.380193	0.0275537	0.0116864
AGLA	AUTO	325	971	0.690428	0.119342	-0.34646	-0.0673547	0.0644036
AGLA	AUTO	326	983	0.678561	0.0706815	-0.352728	-0.0317854	0.115133
AGLA	AUTO	327	976	0.695374	0.0384959	-0.333435	-0.0687557	0.0479838
AGLA	AUTO	328	979	0.711228	0.0833037	-0.340309	-0.0410266	0.127099
AGLA	AUTO	329	981	0.705661	0.116381	-0.416902	-0.0453954	0.114299
AGLA	AUTO	330	976	0.671933	0.0854573	-0.346913	0.0101878	0.0369153
AGLA	AUTO	331	976	0.699524	0.109623	-0.363922	-0.0285251	0.129634
AGLA	AUTO	332	980	0.653004	0.0663777	-0.260419	-0.0743852	0.0887057
AGLA	AUTO	333	982	0.656727	0.0932545	-0.322333	0.00343353	0.0651225
AGLA	AUTO	334	975	0.650008	0.0180195	-0.337035	-0.00495956	0.0599419
AGLA	AUTO	335	972	0.691451	0.0658775	-0.36043	-0.0893738	0.100263
AGLA	AUTO	336	982	0.646655	0.0180819	-0.335683	-0.0417896	0.0534944
AGLA	AUTO	337	978	0.681009	0.0767007	-0.346599	-0.0424496	0.0320931
AGLA	AUTO	338	979	0.688026	0.0702141	-0.350273	-0.013899	0.0925069
AGLA	AUTO	339	984	0.672377	0.115702	-0.391547	0.0242741	0.0768768
AGLA	AUTO	340	976	0.703157	0.083362	-0.367255	-0.0341808	0.0956937
AGLA	AUTO	341	981	0.677516	0.079656	-0.342016	-0.00876898	0.100734
AGLA	AUTO	342	990	0.681514	0.0457264	-0.385687	-0.0796553	0.0891001
AGLA	AUTO	343	967	0.685197	0.0574315	-0.324032	-0.0521933	0.133086
AGLA	AUTO	344	979	0.688878	0.102076	-0.368561	0.0209052	0.101125
AGLA	AUTO	345	986	0.666705	0.0832408	-0.349868	-0.0700699	0.0617675
AGLA	AUTO	346	984	0.68889	0.119793	-0.305778	0.000785586	0.121454
AGLA	AUTO	347	989	0.689888	0.051423	-0.350781	-0.0748102	0.0359253
AGLA	AUTO	348	974	0.691712	0.10147	-0.379217	-0.0440982	0.0951116
AGLA	AUTO	349	977	0.693134	0.123913	-0.34202	0.0153787	0.128993
AGLA	AUTO	350	985	0.695399	-0.0395947	-0.324067	-0.0975522	0.0419482
AGLA	AUTO	351	976	0.694994	0.0491234	-0.331182	-0.0867343	0.0683779
AGLA	AUTO	352	969	0.70317	0.0367423	-0.359867	-0.0370767	0.0926739
AGLA	AUTO	353	977	0.685261	0.0903308	-0.326745	-0.0367499	0.0711008
AGLA	AUTO	354	971	0.688582	0.0402401	-0.362034	-0.0498087	0.104551
AGLA	AUTO	355	969	0.695083	0.0835704	-0.333697	0.0176798	0.0775606
AGLA	AUTO	356	982	0.682273	0.0920701	-0.293948	0.0112585	0.0695069
AGLA	AUTO	357	980	0.711873	0.0778701	-0.29238	-0.0702904	0.0803762
AGLA	AUTO	358	980	0.667017	0.0410793	-0.349353	-0.076207	0.0575404
AGLA	AUTO	359	984	0.696204	0.0977255	-0.360288	-0.0358445	0.0751169
AGLA	AUTO	360	971	0.658979	0.0998612	-0.332944	0.00537139	0.0852247
AGLA	AUTO	361	980	0.690597	0.037512	-0.327248	-0.0679371	0.0998813
AGLA	AUTO	362	970	0.69582	0.09921	-0.345672	0.00434144	0.108996
AGLA	AUTO	363	982	0.703032	0.11807	-0.346241	-0.0115273	0.086217
AGLA	AUTO	364	979	0.69428	0.0417513	-0.296914	-0.0567813	0.0685481
AGLA	AUTO	365	976	0.688269	0.043099	-0.389344	-0.0503738	0.0867964
AGLA	AUTO	366	975	0.666014	0.0811055	-0.335934	-0.00494084	0.0909464
AGLA	AUTO	367	985	0.675356	0.142646	-0.359266	-0.0198244	0.110306
AGLA	AUTO	368	973	0.639636	0.0763889	-0.33046	-0.0228303	0.0361698
AGLA	AUTO	369	981	0.677117	0.0349008	-0.389489	-0.0792926	0.0929616
AGLA	AUTO	370	980	0.716256	0.0619035	-0.360171	-0.0781322	0.0786814
AGLA	AUTO	371	980	0.679309	0.0740773	-0.375875	-0.0542429	0.0448325
AGLA	AUTO	372	972	0.670088	0.0913089	-0.353199	-0.0283708	0.0743333
AGLA	AUTO	373	979	0.647497	0.110751	-0.32259	-0.0274332	0.0724192
AGLA	AUTO	374	979	0.684349	0.0506852	-0.387489	-0.0461916	0.0577964
AGLA	AUTO	375	977	0.662874	0.080394	-0.335113	-0.030918	0.0736658
AGLA	AUTO	376	985	0.668269	0.0649967	-0.306585	0.0313883	0.0536112
AGLA	AUTO	377	979	0.662923	0.102889	-0.342468	-0.0390962	0.106058
AGLA	AUTO	378	983	0.680122	0.120731	-0.354003	-0.0694015	0.104844
AGLA	AUTO	379	983	0.683322	0.0376171	-0.372232	-0.0426622	0.0884992
AGLA	AUTO	380	981	0.70233	0.0727137	-0.361631	0.0209327	0.153154
AGLA	AUTO	381	977	0.660879	0.0667337	-0.366215	-0.0636885	0.0669274
AGLA	AUTO	382	984	0.673998	0.084816	-0.337463	-0.0302315	0.0753649
AGLA	AUTO	383	979	0.677704	0.0901347	-0.381038	-0.0548089	0.147606
AGLA	AUTO	384	985	0.644637	0.0527139	-0.306466	-0.102484	0.0727077
AGLA	AUTO	385	966	0.697484	0.101276	-0.353535	0.0300457	0.0994073
AGLA	AUTO	386	981	0.693298	0.0573369	-0.367815	-0.0327454	0.134283
AGLA	AUTO	387	985	0.69651	0.082051	-0.33776	-0.0684866	0.148133
AGLA	AUTO	388	978	0.698776	0.0406952	-0.338141	-0.0297089	0.103641
AGLA	AUTO	389	978	0.664647	0.0848963	-0.371356	0.0332597	0.0443232
AGLA	AUTO	390	978	0.704696	0.0633064	-0.291231	-0.0696885	0.144678
AGLA	AUTO	391	976	0.658231	0.0497172	-0.362083	-0.0494421	0.0592216
AGLA	AUTO	392	975	0.663455	0.0258708	-0.369679	-0.05502	0.0393888
AGLA	AUTO	393	976	0.680527	0.135431	-0.339448	-0.0251057	0.113223
AGLA	AUTO	394	981	0.707896	0.0832396	-0.333758	-0.0222104	0.100172
AGLA	AUTO	395	975	0.661458	0.0697454	-0.378471	-0.00536859	0.0533003
AGLA	AUTO	396	979	0.667192	0.035112	-0.360024	-0.0378231	0.0626613
AGLA	AUTO	397	977	0.659657	0.0531804	-0.356516	0.0240335	0.0677139
AGLA	AUTO	398	984	0.685987	0.0686107	-0.351929	-0.0230921	0.0531153
AGLA	AUTO	399	977	0.682344	0.0802784	-0.375346	-0.00906302	0.0914186
AGLA	AUTO	400	975	0.683505	0.103647	-0.363769	-0.000635535	0.132408
AGLA	AUTO	401	973	0.695774	0.102118	-0.367777	-0.0249071	0.127093
AGLA	AUTO	402	980	0.66372	0.0745766	-0.304706	0.0221192	0.0654496
AGLA	AUTO	403	978	0.689377	0.0704149	-0.359282	-0.106029	0.120282
AGLA	AUTO	404	972	0.663443	0.0712241	-0.343234	-0.0862324	0.0360514
AGLA	AUTO	405	981	0.670458	0.0922814	-0.386276	-0.0416699	0.124466
AGLA	AUTO	406	967	0.682337	0.0920684	-0.316834	-0.0849775	0.0980848
AGLA	AUTO	407	981	0.694529	0.115881	-0.345841	-0.00669468	0.125534
AGLA	AUTO	408	980	0.689426	0.040482	-0.353608	-0.0755252	0.0803831
AGLA	AUTO	409	979	0.670962	0.0396567	-0.356096	-0.0341083	0.0720885
AGLA	AUTO	410	978	0.717836	0.0968221	-0.36697	-0.0561684	0.118623
AGLA	AUTO	411	976	0.685901	0.102133	-0.420967	-0.0340659	0.0946126
AGLA	AUTO	412	978	0.663532	0.0378201	-0.326499	-0.0507582	0.137325
AGLA	AUTO	413	975	0.673386	0.0650052	-0.359428	-0.0480541	0.0841003
AGLA	AUTO	414	978	0.70165	0.127214	-0.368026	0.0164923	0.134527
AGLA	AUTO	415	987	0.682279	0.0616121	-0.353929	-0.0508917	0.0888828
AGLA	AUTO	416	987	0.679398	0.0801179	-0.327001	-0.0614528	0.118862
AGLA	AUTO	417	980	0.699299	0.0537136	-0.369192	-0.0380913	0.0937806
AGLA	AUTO	418	980	0.687779	0.0762364	-0.339954	-0.0591316	0.0887979
AGLA	AUTO	419	972	0.667028	0.0678917	-0.30489	-0.00598107	0.107862
AGLA	AUTO	420	980	0.680927	0.108933	-0.350353	0.00929414	0.0978385
AGLA	AUTO	421	977	0.711784	0.0975177	-0.395005	0.00146588	0.0375587
AGLA	AUTO	422	972	0.668948	0.111965	-0.332818	-0.0462893	0.0518756
AGLA	AUTO	423	987	0.658386	0.0284855	-0.389688	-0.0701313	0.00429024
AGLA	AUTO	424	978	0.670961	0.117441	-0.335968	-0.0610036	0.103488
AGLA	AUTO	425	974	0.68313	0.13156	-0.328873	-0.053139	0.0728895
AGLA	AUTO	426	983	0.695469	0.0667438	-0.376813	-0.0458958	0.0993986
AGLA	AUTO	427	973	0.681004	0.111106	-0.329546	-0.0361915	0.0818505
AGLA	AUTO	428	969	0.674029	0.0946875	-0.330892	-0.0674721	0.0916459
AGLA	AUTO	429	977	0.685844	0.0804866	-0.362142	-0.0255777	0.0890902
AGLA	AUTO	430	978	0.68357	0.0372994	-0.356339	-0.0308379	0.0505809
AGLA	AUTO	431	981	0.699931	0.0955624	-0.354048	-0.0388961	0.132258
AGLA	AUTO	432	980	0.675729	0.0458051	-0.369006	-0.0397837	0.104326
AGLA	AUTO	433	985	0.684231	0.0573673	-0.329956	-0.0283409	0.113491
AGLA	AUTO	434	980	0.679429	0.0734229	-0.308756	-0.0517509	0.0889038
AGLA	AUTO	435	977	0.706233	0.0842694	-0.313775	-0.0393177	0.104867
AGLA	AUTO	436	980	0.708063	0.044184	-0.36239	-0.0480643	0.11079
AGLA	AUTO	437	986	0.692336	0.0720307	-0.387802	-0.011076	0.10023
AGLA	AUTO	438	970	0.656274	-0.0115449	-0.351458	-0.0515901	0.017406
AGLA	AUTO	439	984	0.687141	0.111621	-0.334026	-0.000769711	0.123985
AGLA	AUTO	440	977	0.675998	0.120695	-0.348474	-0.0532221	0.0827049
AGLA	AUTO	441	979	0.676782	0.0795835	-0.346143	-0.035077	0.0713245
AGLA	AUTO	442	983	0.656945	0.0551344	-0.355491	-0.0531846	-0.0320668
AGLA	AUTO	443	979	0.676374	0.0169496	-0.361783	-0.069793	0.0853278
AGLA	AUTO	444	982	0.660678	0.107408	-0.326429	-0.0393536	0.0353229
AGLA	AUTO	445	977	0.674775	0.0211502	-0.389139	-0.000623806	0.096911
AGLA	AUTO	446	991	0.674633	0.00107416	-0.350898	-0.0972132	0.0221382
AGLA	AUTO	447	969	0.688675	0.0611301	-0.351755	-0.0747374	0.066485
AGLA	AUTO	448	980	0.669013	0.0721071	-0.311061	-0.0296222	0.071398
AGLA	AUTO	449	974	0.676176	0.0981083	-0.397215	-0.0203521	0.0963381
AGLA	AUTO	450	981	0.705812	0.115939	-0.361814	-0.0347086	0.14739
AGLA	AUTO	451	976	0.686351	0.103374	-0.339801	-0.0455419	0.0971985
AGLA	AUTO	452	973	0.687996	0.10004	-0.371953	0.00468937	0.102996
AGLA	AUTO	453	969	0.680847	0.103538	-0.339536	-0.0455292	0.118568
AGLA	AUTO	454	979	0.681601	0.0778651	-0.355739	-0.0775578	0.101219
AGLA	AUTO	455	968	0.671641	0.0927355	-0.376658	-0.0341613	0.101349
AGLA	AUTO	456	974	0.688471	0.0705885	-0.286741	-0.0250091	0.0789295
AGLA	AUTO	457	980	0.645398	-0.00610716	-0.345775	-0.0917446	0.0398111
AGLA	AUTO	458	982	0.685485	0.122674	-0.375347	0.00578034	0.126561
AGLA	AUTO	459	978	0.704183	0.0788249	-0.343058	-0.0255833	0.0879795
AGLA	AUTO	460	983	0.677459	0.0514643	-0.33302	-0.0968779	0.0774601
AGLA	AUTO	461	979	0.653445	0.109659	-0.351402	0.0204426	0.0789998
AGLA	AUTO	462	990	0.688948	0.0752579	-0.341557	-0.0521063	0.0574443
AGLA	AUTO	463	984	0.703733	0.176652	-0.345165	-0.0577004	0.129986
AGLA	AUTO	464	979	0.649391	0.10058	-0.306984	-0.0336773	0.0679762
AGLA	AUTO	465	981	0.66243	0.0683677	-0.381551	-0.0520425	0.0318968
AGLA	AUTO	466	974	0.664703	0.100641	-0.348673	-0.0155342	0.0961801
AGLA	AUTO	467	979	0.708561	0.1572	-0.331841	0.00446013	0.157424
AGLA	AUTO	468	975	0.669742	0.0357764	-0.312008	-0.0848329	0.0845836
AGLA	AUTO	469	983	0.686321	0.0703327	-0.377581	-0.075323	0.0842953
AGLA	AUTO	470	975	0.65668	0.136248	-0.332853	-0.00295757	0.0618571
AGLA	AUTO	471	975	0.69356	0.0705531	-0.34608	-0.0310143	0.122583
AGLA	AUTO	472	971	0.696588	0.0545412	-0.349045	-0.0216184	0.0499355
AGLA	AUTO	473	977	0.665833	0.126321	-0.363334	-0.0338903	0.0810567
AGLA	AUTO	474	987	0.6963	0.032436	-0.41128	-0.0443978	0.104542
AGLA	AUTO	475	979	0.660206	0.0838761	-0.336196	-0.0127066	0.0606114
AGLA	AUTO	476	976	0.691252	0.0746121	-0.386042	0.0220403	0.106288
AGLA	AUTO	477	975	0.636239	0.0760775	-0.349038	-0.0582014	0.0591467
AGLA	AUTO	478	984	0.694124	0.0753948	-0.363259	-0.0516739	0.126109
AGLA	AUTO	479	981	0.665664	0.110598	-0.329572	-0.0312421	0.0943625
AGLA	AUTO	480	982	0.709977	0.0650425	-0.397787	-0.0611095	0.115461
AGLA	AUTO	481	977	0.662233	0.0699078	-0.356789	-0.0708306	0.0226472
AGLA	AUTO	482	979	0.697559	0.107467	-0.354714	-0.0276797	0.11319
AGLA	AUTO	483	977	0.717107	0.0935568	-0.376411	-0.0962149	0.113469
AGLA	AUTO	484	979	0.678773	0.0106547	-0.350373	-0.0748177	0.101246
AGLA	AUTO	485	984	0.705628	0.0812268	-0.327697	-0.0327908	0.138401
AGLA	AUTO	486	983	0.648537	0.107857	-0.357061	-0.041113	0.0392332
AGLA	AUTO	487	972	0.690438	0.0841465	-0.315684	-0.0588981	0.084937
AGLA	AUTO	488	982	0.684273	0.10754	-0.340799	-0.0127658	0.102066
AGLA	AUTO	489	983	0.666764	0.0712848	-0.355541	-0.0528269	0.0547993
AGLA	AUTO	490	974	0.700914	0.0930842	-0.325767	-0.0338825	0.0654666
AGLA	AUTO	491	982	0.715414	0.04068	-0.355251	-0.0451713	0.101554
AGLA	AUTO	492	979	0.661557	0.0750796	-0.340458	0.000448007	0.0271284
AGLA	AUTO	493	989	0.668599	0.154932	-0.363199	-0.0188066	0.0693893
AGLA	AUTO	494	978	0.701022	0.0117088	-0.34084	-0.0987499	0.108712
AGLA	AUTO	495	980	0.651591	0.0715139	-0.381414	-0.0689574	0.0613003
AGLA	AUTO	496	981	0.717476	0.109219	-0.379262	-0.0184409	0.161561
AGLA	AUTO	497	980	0.674902	0.0755538	-0.360636	-0.0119006	0.0922963
AGLA	AUTO	498	980	0.675982	0.0859815	-0.326909	-0.0584673	0.112909
AGLA	AUTO	499	969	0.647687	0.095442	-0.333445	-0.00134187	0.0432022
AGLA	AUTO	500	979	0.664189	0.062879	-0.31043	-0.0158242	0.0214553
AGLA	AUTO	501	977	0.696744	0.0712441	-0.354153	0.0239193	0.146778
AGLA	AUTO	502	986	0.666897	0.0603042	-0.310195	-0.053483	0.0648352
AGLA	AUTO	503	975	0.683145	0.113457	-0.339253	-0.010809	0.1521
AGLA	AUTO	504	976	0.681308	0.100301	-0.415267	0.00889347	0.156972
AGLA	AUTO	505	974	0.682732	0.0966694	-0.303517	-0.0573468	0.0844033
AGLA	AUTO	506	984	0.673535	0.0469171	-0.360592	-0.0334209	0.0850703
AGLA	AUTO	507	980	0.655303	0.0516695	-0.287954	-0.0685569	0.061075
AGLA	AUTO	508	972	0.69277	0.06768	-0.367902	-0.00890294	0.124239
AGLA	AUTO	509	976	0.682211	0.0378853	-0.368877	-0.0659328	0.0340674
AGLA	AUTO	510	976	0.679436	0.0500009	-0.392815	-0.0391462	0.0827453
AGLA	AUTO	511	977	0.658349	0.02168	-0.359583	-0.0909217	0.0610374
AGLA	AUTO	512	978	0.665599	0.0162329	-0.337297	-0.0103299	0.0156946
AGLA	AUTO	513	981	0.681209	0.0339076	-0.364291	-0.015583	0.0792045
AGLA	AUTO	514	974	0.692233	0.0821758	-0.355978	-0.0601266	0.116601
AGLA	AUTO	515	978	0.679031	0.0888832	-0.361233	-0.0665468	0.0585402
AGLA	AUTO	516	976	0.679996	0.051565	-0.36254	-0.0138339	0.0530068
AGLA	AUTO	517	975	0.673214	0.0628173	-0.321474	-0.0368802	0.0740448
AGLA	AUTO	518	993	0.686805	0.0851098	-0.365163	0.00486709	0.0516762
AGLA	AUTO	519	977	0.687084	0.0560119	-0.367605	-0.076201	0.0577589
AGLA	AUTO	520	981	0.688768	0.105933	-0.392749	-0.0378322	0.0966335
AGLA	AUTO	521	983	0.714636	0.0908722	-0.365663	-0.106674	0.117396
AGLA	AUTO	522	977	0.71123	0.00320785	-0.301206	-0.0955985	0.127708
AGLA	AUTO	523	987	0.716537	0.0617238	-0.389931	-0.0746038	0.114877
AGLA	AUTO	524	975	0.656749	0.0962396	-0.359776	-0.0291431	0.0394848
AGLA	AUTO	525	976	0.701919	0.106283	-0.385947	0.0128492	0.102376
AGLA	AUTO	526	985	0.691507	0.0668116	-0.360429	-0.108996	0.0512619
AGLA	AUTO	527	979	0.680824	0.0210932	-0.383252	-0.0656218	0.0482732
AGLA	AUTO	528	973	0.687536	0.0564292	-0.329794	-0.0484231	0.149263
AGLA	AUTO	529	982	0.649612	0.0275725	-0.311678	-0.0470618	0.0730182
AGLA	AUTO	530	974	0.680135	0.0861712	-0.389038	0.0190257	0.0637651
AGLA	AUTO	531	982	0.694014	0.0837253	-0.311964	-0.0162128	0.124102
AGLA	AUTO	532	975	0.691417	0.0432625	-0.351479	-0.0619093	0.102909
AGLA	AUTO	533	981	0.690928	0.0507899	-0.352748	-0.0851497	0.138219
AGLA	AUTO	534	973	0.669892	0.0350797	-0.312417	-0.0660114	0.10793
AGLA	AUTO	535	981	0.698837	0.0506864	-0.301391	-0.0493973	0.0789799
AGLA	AUTO	536	974	0.659056	0.0427418	-0.350321	-0.0723857	0.0409136
AGLA	AUTO	537	979	0.665833	0.101	-0.38293	-0.00826845	0.064861
AGLA	AUTO	538	979	0.681984	0.0903387	-0.386429	0.0130203	0.0675122
AGLA	AUTO	539	983	0.680444	0.0527604	-0.364581	-0.0423296	0.0902068
AGLA	AUTO	540	974	0.678252	0.0924954	-0.386896	-0.0603499	0.123578
AGLA	AUTO	541	985	0.702422	0.0878688	-0.366284	-0.0856947	0.0564209
AGLA	AUTO	542	976	0.660784	0.0868082	-0.360746	-0.063883	0.094065
AGLA	AUTO	543	969	0.666263	0.112218	-0.294777	-0.0597538	0.0976705
AGLA	AUTO	544	983	0.679199	0.160281	-0.328353	-0.0422565	0.142082
AGLA	AUTO	545	978	0.664734	0.0392424	-0.375655	-0.0240705	0.0831744
AGLA	AUTO	546	980	0.669301	0.0936684	-0.356832	0.0149601	0.0475629
AGLA	AUTO	547	977	0.668205	0.0877138	-0.374338	-0.0339394	0.0811179
AGLA	AUTO	548	978	0.683933	0.111403	-0.360521	-0.0652174	0.105875
AGLA	AUTO	549	977	0.672644	0.0987325	-0.314354	-0.0215626	0.0927094
AGLA	AUTO	550	985	0.685458	0.121751	-0.378188	0.0122182	0.0910383
AGLA	AUTO	551	981	0.681444	0.0350649	-0.375735	-0.04945	0.133777
AGLA	AUTO	552	980	0.677416	0.0495038	-0.371355	-0.0704028	0.0888664
AGLA	AUTO	553	988	0.674852	0.0572431	-0.348226	-0.0236681	0.126026
AGLA	AUTO	554	981	0.691226	0.0946247	-0.342858	-0.0211339	0.0826106
AGLA	AUTO	555	971	0.703999	0.0502422	-0.401007	-0.055028	0.0916093
AGLA	AUTO	556	983	0.683831	0.126494	-0.286036	-0.0532017	0.0582547
AGLA	AUTO	557	977	0.678708	0.087522	-0.358946	-0.0165668	0.0784029
AGLA	AUTO	558	973	0.683929	0.0494102	-0.302422	-0.0832843	0.101936
AGLA	AUTO	559	985	0.680951	0.11786	-0.304284	-0.0688731	0.0959953
AGLA	AUTO	560	985	0.688176	0.0769762	-0.370206	-0.0233599	0.0587614
AGLA	AUTO	561	982	0.677378	0.081437	-0.359941	-0.0288495	0.0396644
AGLA	AUTO	562	981	0.701762	0.116477	-0.392275	-0.0276578	0.122334
AGLA	AUTO	563	986	0.702025	0.0176153	-0.347477	-0.0465423	0.0812827
AGLA	AUTO	564	973	0.673066	0.108068	-0.327212	0.0182277	0.0742982
AGLA	AUTO	565	974	0.704346	0.0993391	-0.378073	-0.0183446	0.138246
AGLA	AUTO	566	986	0.692825	0.0434527	-0.358602	-0.0198154	0.113299
AGLA	AUTO	567	969	0.713268	0.0069099	-0.385877	-0.106576	0.13428
AGLA	AUTO	568	977	0.676779	0.0473674	-0.370138	-0.0205125	0.114705
AGLA	AUTO	569	982	0.679021	0.0769525	-0.38099	-0.0125054	0.0244886
AGLA	AUTO	570	985	0.696325	0.0975838	-0.355632	-0.0076765	0.120837
AGLA	AUTO	571	980	0.67104	0.107084	-0.351389	-0.0183712	0.0887336
AGLA	AUTO	572	980	0.68727	0.0849653	-0.376435	-0.0586216	0.0528737
AGLA	AUTO	573	975	0.6806	0.070268	-0.340868	-0.0322424	0.0729703
AGLA	AUTO	574	982	0.668671	0.0729494	-0.355489	-0.0186412	0.114442
AGLA	AUTO	575	984	0.687393	0.0461129	-0.352402	-0.00541626	0.0882443
AGLA	AUTO	576	984	0.672728	0.118293	-0.325222	-0.0169593	0.0795016
AGLA	AUTO	577	975	0.664736	0.138828	-0.35428	-0.00483774	0.0570772
AGLA	AUTO	578	978	0.670374	0.0984606	-0.304731	-0.0205683	0.0631465
AGLA	AUTO	579	974	0.700842	0.0668948	-0.329679	-0.0867224	0.136468
AGLA	AUTO	580	984	0.66709	0.0599298	-0.318769	-0.0765695	0.126222
AGLA	AUTO	581	980	0.694051	0.128716	-0.386977	-0.0770745	0.131799
AGLA	AUTO	582	978	0.679016	0.121884	-0.322801	-0.0370563	0.103211
AGLA	AUTO	583	976	0.676703	0.109424	-0.349408	0.00489633	0.110663
AGLA	AUTO	584	984	0.686226	0.0916054	-0.325761	0.0131385	0.11314
AGLA	AUTO	585	981	0.692122	0.0999852	-0.343661	-0.0294165	0.0898517
AGLA	AUTO	586	976	0.67279	0.0705185	-0.327827	-0.00362883	0.0866626
AGLA	AUTO	587	975	0.690589	0.114584	-0.369336	-0.0199993	0.0521249
AGLA	AUTO	588	970	0.682232	0.0683909	-0.332974	-0.0483168	0.0439384
AGLA	AUTO	589	974	0.701245	0.0549169	-0.3303	-0.0492522	0.117194
AGLA	AUTO	590	976	0.670871	0.110484	-0.309325	-0.0402935	0.124621
AGLA	AUTO	591	982	0.674835	0.0581943	-0.323316	-0.0457341	0.00576472
AGLA	AUTO	592	980	0.7032	0.0727782	-0.338817	-0.0219173	0.13261
AGLA	AUTO	593	972	0.670267	0.0876046	-0.336669	-0.110381	0.0581131
AGLA	AUTO	594	978	0.649648	0.0877476	-0.326107	-0.051805	0.0212916
AGLA	AUTO	595	970	0.670329	0.0640574	-0.338323	-0.105641	0.0461638
AGLA	AUTO	596	980	0.67808	0.125235	-0.359684	0.0329643	0.071248
AGLA	AUTO	597	976	0.69123	0.0617895	-0.369497	-0.0423947	0.0630642
AGLA	AUTO	598	980	0.69153	0.108326	-0.369685	-0.0181679	0.0555462
AGLA	AUTO	599	983	0.707236	0.047908	-0.329868	-0.0113223	0.126
AGLA	AUTO	600	971	0.670115	0.107266	-0.389604	-0.0713339	0.0847158
AGLA	AUTO	601	984	0.683117	0.0840521	-0.314336	-0.0598255	0.10859
AGLA	AUTO	602	973	0.703769	0.0386314	-0.364056	-0.102517	0.143679
AGLA	AUTO	603	976	0.677477	0.0634384	-0.333718	0.000790517	0.0756998
AGLA	AUTO	604	985	0.718402	0.107032	-0.347443	-0.0956586	0.144263
AGLA	AUTO	605	976	0.679134	0.0687501	-0.368669	-0.0559408	0.084095
AGLA	AUTO	606	972	0.650809	0.0398248	-0.313651	0.00509968	0.0516336
AGLA	AUTO	607	978	0.672128	0.0773767	-0.391156	-0.00999484	0.0930682
AGLA	AUTO	608	977	0.695268	0.0801622	-0.3448	-0.0109947	0.130817
AGLA	AUTO	609	986	0.685988	0.117977	-0.308874	-0.0608622	0.0478257
AGLA	AUTO	610	973	0.678209	0.108807	-0.354549	-0.0765458	0.0661597
AGLA	AUTO	611	982	0.698019	0.0300991	-0.382529	-0.14465	0.124126
AGLA	AUTO	612	979	0.661618	0.105067	-0.391117	-0.00738545	0.120902
AGLA	AUTO	613	975	0.716441	0.100645	-0.311483	-0.0877796	0.139
AGLA	AUTO	614	978	0.685925	0.0646066	-0.403455	-0.0149474	0.130021
AGLA	AUTO	615	978	0.660828	0.0668484	-0.332414	-0.0217846	0.101607
AGLA	AUTO	616	975	0.684751	0.0943027	-0.315264	-0.0683889	0.0637576
AGLA	AUTO	617	979	0.694138	0.0927116	-0.398011	-0.0192808	0.080317
AGLA	AUTO	618	981	0.707121	0.11105	-0.358279	-0.00955669	0.0820974
AGLA	AUTO	619	980	0.652498	0.0451091	-0.31932	-0.0984384	0.0675609
AGLA	AUTO	620	979	0.684274	0.055193	-0.384591	-0.00127713	0.096906
AGLA	AUTO	621	981	0.706457	0.123641	-0.359726	-0.0481832	0.121807
AGLA	AUTO	622	977	0.67067	0.061054	-0.342399	0.00325326	0.0572112
AGLA	AUTO	623	980	0.707367	0.0637157	-0.326142	-0.0287709	0.108502
AGLA	AUTO	624	984	0.684642	0.0377509	-0.364671	-0.00509928	0.0524378
AGLA	AUTO	625	984	0.69768	0.0844248	-0.353084	-0.0478182	0.12591
AGLA	AUTO	626	986	0.70324	0.0479719	-0.359354	-0.0542857	0.117005
AGLA	AUTO	627	975	0.68433	0.0829611	-0.370681	-0.0600362	0.0557696
AGLA	AUTO	628	976	0.703484	0.0622843	-0.298525	-0.0494718	0.141438
AGLA	AUTO	629	981	0.685679	0.0654776	-0.345975	-0.00462538	0.0753687
AGLA	AUTO	630	980	0.714924	0.0369754	-0.354107	-0.0511558	0.176871
AGLA	AUTO	631	978	0.639399	0.086358	-0.294562	-0.0289201	0.0132581
AGLA	AUTO	632	977	0.694899	0.0800236	-0.345225	-0.0664145	0.110105
AGLA	AUTO	633	981	0.657883	0.10979	-0.318083	-0.0371625	0.112541
AGLA	AUTO	634	988	0.689055	0.114691	-0.362948	-0.0274556	0.0598795
AGLA	AUTO	635	967	0.661564	0.096528	-0.348947	-0.0413733	0.145778
AGLA	AUTO	636	981	0.69323	0.0707617	-0.397668	0.0383726	0.0993582
AGLA	AUTO	637	981	0.687219	0.141536	-0.31415	-0.019322	0.105898
AGLA	AUTO	638	972	0.698839	0.0754944	-0.337577	-0.0609711	0.0820792
AGLA	AUTO	639	984	0.715801	0.0553691	-0.383398	-0.0303279	0.126331
AGLA	AUTO	640	983	0.6432	0.101413	-0.328952	-0.0102098	0.0698051
AGLA	AUTO	641	976	0.7102	0.0825269	-0.335637	-0.0445492	0.108968
AGLA	AUTO	642	982	0.654407	0.0482182	-0.373336	-0.00352925	0.0184198
AGLA	AUTO	643	979	0.689104	0.0768946	-0.313961	-0.0421763	0.0645941
AGLA	AUTO	644	974	0.689185	0.0224815	-0.375309	-0.0695667	0.111953
AGLA	AUTO	645	987	0.711477	0.123475	-0.373755	-0.0165351	0.143391
AGLA	AUTO	646	981	0.698477	0.061781	-0.351289	0.0141629	0.0453553
AGLA	AUTO	647	978	0.684064	0.108925	-0.34885	-0.0833036	0.119402
AGLA	AUTO	648	978	0.661796	0.0848019	-0.31768	-0.0855266	0.050347
AGLA	AUTO	649	977	0.675964	0.0425381	-0.334392	-0.0195019	0.0988243
AGLA	AUTO	650	976	0.692682	0.065153	-0.35705	-0.0908099	0.0606262
AGLA	AUTO	651	980	0.667118	0.105965	-0.363379	0.00868909	0.117066
AGLA	AUTO	652	980	0.668807	0.0482248	-0.31889	-0.0360235	0.0735245
AGLA	AUTO	653	977	0.688854	0.084909	-0.331923	-0.0946065	0.0681884
AGLA	AUTO	654	980	0.689249	0.0701212	-0.39074	-0.024598	0.0520241
AGLA	AUTO	655	978	0.679759	0.0893727	-0.388071	-0.038064	0.0967669
AGLA	AUTO	656	983	0.668395	0.0531119	-0.360123	-0.00940823	0.0901693
AGLA	AUTO	657	982	0.660553	0.101439	-0.354446	-0.0225068	0.0625329
AGLA	AUTO	658	977	0.657628	0.0124186	-0.299035	-0.039182	0.0891816
AGLA	AUTO	659	984	0.683169	0.0819663	-0.356952	-0.0248628	0.0588224
AGLA	AUTO	660	986	0.679588	0.0442512	-0.336739	-0.08714	0.0256478
AGLA	AUTO	661	981	0.695541	0.0711928	-0.300415	-0.0807725	0.0877259
AGLA	AUTO	662	981	0.703168	0.12029	-0.363981	0.0065352	0.0953732
AGLA	AUTO	663	971	0.675234	0.0983348	-0.373174	-0.0273447	0.0697098
AGLA	AUTO	664	975	0.710925	0.10023	-0.366752	0.0182698	0.0941169
AGLA	AUTO	665	965	0.685931	0.0916885	-0.349997	-0.0727237	0.0855659
AGLA	AUTO	666	988	0.704381	0.10529	-0.316511	-0.0414863	0.132299
AGLA	AUTO	667	979	0.69531	0.118871	-0.34217	0.00871419	0.092415
AGLA	AUTO	668	974	0.664317	0.0678354	-0.339656	-0.0197184	0.0470609
AGLA	AUTO	669	973	0.682642	0.076103	-0.342094	-0.0423303	0.131594
AGLA	AUTO	670	978	0.687969	0.0213917	-0.344455	-0.0152465	0.0961576
AGLA	AUTO	671	960	0.656533	0.046359	-0.307177	-0.0369128	0.0842248
AGLA	AUTO	672	977	0.688783	0.0778469	-0.369384	-0.00260259	0.156072
AGLA	AUTO	673	977	0.671302	0.0339708	-0.363846	-0.0639308	0.0865821
AGLA	AUTO	674	979	0.70342	0.0787651	-0.343066	-0.0593702	0.0844435
AGLA	AUTO	675	985	0.655021	0.0930709	-0.285264	-0.0175826	0.106791
AGLA	AUTO	676	984	0.690279	0.086059	-0.357366	0.0240859	0.124006
AGLA	AUTO	677	988	0.672912	0.105438	-0.320537	0.0272207	0.0923589
AGLA	AUTO	678	978	0.671375	0.110953	-0.29999	-0.0156261	0.101458
AGLA	AUTO	679	985	0.677441	0.128752	-0.320802	0.0119012	0.0882877
AGLA	AUTO	680	975	0.665588	0.0632806	-0.365202	-0.00844063	0.0845062
AGLA	AUTO	681	976	0.659722	0.0808136	-0.37375	-0.0236978	0.0957596
AGLA	AUTO	682	989	0.697741	0.0750649	-0.376489	-0.0411716	0.0773574
AGLA	AUTO	683	980	0.656988	0.0306723	-0.381922	-0.0206686	0.0242579
AGLA	AUTO	684	986	0.693735	0.0745769	-0.337689	-0.0297433	0.0835661
AGLA	AUTO	685	974	0.719884	0.109504	-0.358406	-0.0387305	0.109845
AGLA	AUTO	686	978	0.675107	0.104645	-0.316378	-0.0653764	0.0917711
AGLA	AUTO	687	982	0.695867	0.037421	-0.411857	-0.0244284	0.0969457
AGLA	AUTO	688	978	0.670107	0.0529142	-0.344865	-0.022381	0.0614272
AGLA	AUTO	689	977	0.698973	0.0550749	-0.382542	-0.0334508	0.12408
AGLA	AUTO	690	969	0.659539	0.0636994	-0.358293	-0.00726927	0.073845
AGLA	AUTO	691	969	0.675809	0.0561845	-0.358364	-0.0182884	0.0670886
AGLA	AUTO	692	975	0.670564	0.0637338	-0.324064	-0.0286401	0.0984461
AGLA	AUTO	693	975	0.713546	0.133949	-0.371472	-0.0659685	0.0687912
AGLA	AUTO	694	982	0.661047	0.103816	-0.375895	-0.0608965	0.137138
AGLA	AUTO	695	969	0.695268	0.0430684	-0.371234	-0.0280246	0.107168
AGLA	AUTO	696	979	0.686126	0.101962	-0.349517	-0.0298656	0.115948
AGLA	AUTO	697	987	0.675184	0.102149	-0.354982	-0.0204564	0.108367
AGLA	AUTO	698	984	0.692883	0.0858455	-0.361282	-0.0328474	0.137645
AGLA	AUTO	699	970	0.712138	0.081618	-0.386555	-0.0218064	0.115626
AGLA	AUTO	700	976	0.704114	0.122603	-0.379859	0.0109986	0.122045
AGLA	AUTO	701	982	0.700596	0.144041	-0.34567	-0.0550564	0.0912405
AGLA	AUTO	702	975	0.697095	0.0757685	-0.396372	-0.051845	0.0584917
AGLA	AUTO	703	983	0.679697	0.0934529	-0.326693	-0.0601637	0.0610575
AGLA	AUTO	704	979	0.688469	0.106487	-0.310885	-0.0506389	0.0190293
AGLA	AUTO	705	983	0.696611	0.073224	-0.337006	-0.0501043	0.139449
AGLA	AUTO	706	971	0.65953	0.0668982	-0.328984	-0.0204171	0.071215
AGLA	AUTO	707	974	0.650717	0.0166713	-0.308398	-0.0951741	0.0827811
AGLA	AUTO	708	976	0.685304	0.0550309	-0.339696	-0.0338421	0.115581
AGLA	AUTO	709	978	0.671231	0.113805	-0.336784	-0.0276029	0.0665762
AGLA	AUTO	710	970	0.64619	0.0855945	-0.3157	-0.0603445	0.0470342
AGLA	AUTO	711	976	0.656787	0.0585265	-0.361357	-0.0338866	0.0941407
AGLA	AUTO	712	982	0.703994	0.0637976	-0.389895	-0.040254	0.0841369
AGLA	AUTO	713	977	0.656284	0.0533884	-0.330857	-0.0742999	0.0723628
AGLA	AUTO	714	971	0.646651	0.0903585	-0.299884	-0.0502681	-0.0121977
AGLA	AUTO	715	988	0.673732	0.119748	-0.332362	0.0174442	0.104509
AGLA	AUTO	716	982	0.667245	0.0375629	-0.348596	0.00304463	0.0813583
AGLA	AUTO	717	980	0.676723	0.0665429	-0.381466	-0.0779163	0.0438836
AGLA	AUTO	718	982	0.68081	0.059476	-0.328244	-0.116483	0.100869
AGLA	AUTO	719	984	0.700291	0.124845	-0.33991	-0.0604015	0.0996428
AGLA	AUTO	720	973	0.672606	0.0855471	-0.385652	-0.0421166	0.0986879
AGLA	AUTO	721	987	0.689794	0.123105	-0.345369	0.0039342	0.0692611
AGLA	AUTO	722	977	0.655134	0.117915	-0.373502	-0.087285	0.0446646
AGLA	AUTO	723	977	0.677763	0.118141	-0.338195	-0.065073	0.138841
AGLA	AUTO	724	975	0.688388	0.0206576	-0.37961	-0.055842	0.0610674
AGLA	AUTO	725	978	0.684815	0.0886543	-0.315631	0.00228904	0.109944
AGLA	AUTO	726	986	0.699518	0.0855632	-0.343003	-0.0326772	0.134638
AGLA	AUTO	727	975	0.675677	0.0806095	-0.354105	-0.00928212	0.0835928
AGLA	AUTO	728	980	0.678432	0.042211	-0.3364	-0.0788062	0.0664631
AGLA	AUTO	729	972	0.672978	0.0602946	-0.322579	-0.0224781	0.0390128
AGLA	AUTO	730	980	0.632811	0.0683842	-0.314393	-0.0567998	0.0824723
AGLA	AUTO	731	982	0.662347	0.0395422	-0.349744	0.018578	0.0684594
AGLA	AUTO	732	979	0.690331	0.0648114	-0.376001	-0.0353957	0.0845761
AGLA	AUTO	733	984	0.682372	0.054819	-0.379851	-0.0324979	0.0525964
AGLA	AUTO	734	974	0.710544	0.079485	-0.402996	-0.110215	0.0969831
AGLA	AUTO	735	986	0.683575	0.0308065	-0.345178	-0.00705885	0.0518528
AGLA	AUTO	736	976	0.660043	0.106761	-0.33742	-0.0548462	0.0855374
AGLA	AUTO	737	986	0.680676	0.0734617	-0.327432	-0.0852465	0.0914956
AGLA	AUTO	738	975	0.684151	0.0603418	-0.351627	-0.0686043	0.133999
AGLA	AUTO	739	985	0.672085	0.0688289	-0.299665	-0.0264704	0.12826
AGLA	AUTO	740	985	0.66061	0.0177594	-0.339726	-0.0312973	0.0819778
AGLA	AUTO	741	971	0.684511	0.106625	-0.343632	-0.0506147	0.105312
AGLA	AUTO	742	974	0.658265	0.152582	-0.309354	-0.0855423	0.0573982
AGLA	AUTO	743	984	0.678518	0.101297	-0.359278	-0.0392706	0.120281
AGLA	AUTO	744	977	0.651701	0.134818	-0.338342	-0.0599355	0.0307558
AGLA	AUTO	745	982	0.693972	0.0543391	-0.373487	-0.0619912	0.0542484
AGLA	AUTO	746	977	0.692737	0.0583896	-0.350652	-0.0564199	0.0559313
AGLA	AUTO	747	976	0.664955	0.0990326	-0.337951	-0.0253553	0.062824
AGLA	AUTO	748	974	0.663239	0.0869088	-0.342929	-0.0651529	0.0810824
AGLA	AUTO	749	984	0.680979	0.0523729	-0.332746	-0.0232082	0.121094
AGLA	AUTO	750	978	0.656666	0.103704	-0.310903	0.0185127	0.0546167
AGLA	AUTO	751	983	0.681737	0.0333441	-0.353784	-0.0765057	0.0934182
AGLA	AUTO	752	975	0.689068	0.0370487	-0.364539	-0.110813	0.0603899
AGLA	AUTO	753	986	0.677617	0.0982749	-0.395417	-0.0262954	0.123858
AGLA	AUTO	754	981	0.637604	0.0547189	-0.375823	-0.0321107	0.053599
AGLA	AUTO	755	985	0.684442	0.155936	-0.343523	0.00494814	0.0950857
AGLA	AUTO	756	975	0.696425	0.0499087	-0.350102	-0.0726078	0.0871955
AGLA	AUTO	757	983	0.643134	0.0233885	-0.342082	-0.0457648	0.0635283
AGLA	AUTO	758	978	0.693835	0.130964	-0.354567	0.0422854	0.0966257
AGLA	AUTO	759	980	0.669513	0.110991	-0.374671	0.0291668	0.0933161
AGLA	AUTO	760	979	0.685958	0.0442896	-0.346438	-0.0413264	0.130885
AGLA	AUTO	761	972	0.650555	0.0695334	-0.349824	0.0168768	0.0550453
AGLA	AUTO	762	975	0.671758	0.0809672	-0.34988	0.0013989	0.0709455
AGLA	AUTO	763	976	0.677121	0.119608	-0.344064	-0.0963662	0.0722707
AGLA	AUTO	764	976	0.696413	0.0808693	-0.334389	-0.0136457	0.0927209
AGLA	AUTO	765	979	0.699842	0.0833433	-0.350469	-0.00689051	0.106186
AGLA	AUTO	766	979	0.696183	0.0318596	-0.393635	-0.063594	0.0868062
AGLA	AUTO	767	979	0.688163	0.0644233	-0.315665	-0.0221795	0.110025
AGLA	AUTO	768	982	0.684201	0.0765636	-0.348195	-0.0273207	0.0900179
AGLA	AUTO	769	982	0.642486	0.0748545	-0.36771	-0.0374976	0.047692
AGLA	AUTO	770	978	0.687113	0.0894031	-0.301776	-0.0680885	0.0988085
AGLA	AUTO	771	983	0.656544	0.0761062	-0.303027	-0.0336497	0.0488206
AGLA	AUTO	772	983	0.678927	0.133069	-0.341079	-0.0322708	0.0808405
AGLA	AUTO	773	985	0.687539	0.0726198	-0.318248	-0.0770954	0.127192
AGLA	AUTO	774	969	0.688489	0.0644173	-0.354161	0.00387951	0.0961048
AGLA	AUTO	775	981	0.674305	0.0619829	-0.366726	-0.0539481	0.0763775
AGLA	AUTO	776	975	0.68658	0.0956118	-0.351353	-0.0814697	0.0279292
AGLA	AUTO	777	978	0.66599	0.0641888	-0.329571	-0.0378004	0.0785067
AGLA	AUTO	778	981	0.675746	0.0319642	-0.354185	-0.0431577	0.0614497
AGLA	AUTO	779	979	0.680299	0.0207362	-0.354884	-0.08955	0.0653392
AGLA	AUTO	780	982	0.674433	0.0601005	-0.35965	-0.0743088	0.116118
AGLA	AUTO	781	980	0.676879	0.0812521	-0.397641	-0.0678299	0.0887024
AGLA	AUTO	782	973	0.675981	0.0729897	-0.315925	-0.0715432	0.0841624
AGLA	AUTO	783	975	0.693181	0.0638968	-0.334558	-0.0687121	0.105264
AGLA	AUTO	784	979	0.721237	0.164965	-0.387867	-0.026166	0.133187
AGLA	AUTO	785	975	0.669652	0.0853987	-0.343947	-0.00532987	0.0580655
AGLA	AUTO	786	984	0.696477	0.0753038	-0.311004	-0.0540415	0.110177
AGLA	AUTO	787	969	0.640355	0.0377912	-0.355239	-0.0346832	0.0566479
AGLA	AUTO	788	980	0.668978	0.0425421	-0.290652	-0.0352838	0.0677201
AGLA	AUTO	789	970	0.701983	0.0525045	-0.363318	0.0074845	0.109819
AGLA	AUTO	790	965	0.668975	0.0338145	-0.38065	-0.00686613	0.0553623
AGLA	AUTO	791	992	0.678091	0.112231	-0.321912	0.008558	0.118566
AGLA	AUTO	792	973	0.675589	0.065204	-0.350195	-0.0560221	0.0989713
AGLA	AUTO	793	980	0.676255	0.0569062	-0.386908	-0.0699127	0.0802666
AGLA	AUTO	794	977	0.692581	0.0948292	-0.323136	-0.002865	0.122681
AGLA	AUTO	795	979	0.695347	0.0229681	-0.333281	-0.0404288	0.095355
AGLA	AUTO	796	970	0.683822	0.0876494	-0.381155	0.0158262	0.0884603
AGLA	AUTO	797	977	0.683423	0.0600828	-0.309991	-0.00901354	0.121017
AGLA	AUTO	798	981	0.680364	0.0584822	-0.350862	-0.0168999	0.0666176
AGLA	AUTO	799	977	0.660745	0.0631485	-0.339647	-0.0311517	0.0573172
AGLA	AUTO	800	982	0.698252	0.127316	-0.352708	0.0332062	0.0804635
AGLA	AUTO	801	976	0.691919	0.144626	-0.357282	0.0420563	0.107695
AGLA	AUTO	802	979	0.696822	0.0794707	-0.387951	-0.0451502	0.109597
AGLA	AUTO	803	976	0.667831	0.070886	-0.402906	-0.032041	0.0788659
AGLA	AUTO	804	991	0.686417	0.0878298	-0.340494	-0.0834074	0.0630545
AGLA	AUTO	805	972	0.665567	0.122223	-0.339792	0.0258728	0.0834912
AGLA	AUTO	806	977	0.686299	0.113351	-0.318496	-0.0517135	0.0851409
AGLA	AUTO	807	977	0.672099	0.0731138	-0.394757	-0.0638152	0.150764
AGLA	AUTO	808	985	0.694778	0.0310007	-0.362988	-0.0305027	0.107433
AGLA	AUTO	809	981	0.666976	0.0483661	-0.349588	-0.0660255	0.00269181
AGLA	AUTO	810	976	0.679504	0.0865914	-0.281062	-0.0483511	0.0844392
AGLA	AUTO	811	982	0.66923	0.0961039	-0.336975	0.00283943	0.0901811
AGLA	AUTO	812	972	0.693187	0.0377603	-0.321559	-0.0841761	0.0843018
AGLA	AUTO	813	975	0.682242	0.0804443	-0.391857	-0.00212718	0.07617
AGLA	AUTO	814	977	0.670309	0.0699938	-0.304004	-0.0572929	0.0585327
AGLA	AUTO	815	958	0.715826	0.075539	-0.347652	-0.0771105	0.157459
AGLA	AUTO	816	983	0.684748	0.10453	-0.331233	-0.0316295	0.101368
AGLA	AUTO	817	979	0.681187	0.135588	-0.366692	-0.0558073	0.132324
AGLA	AUTO	818	987	0.676175	0.0914159	-0.374916	-0.00829898	0.0607104
AGLA	AUTO	819	970	0.662708	0.0655715	-0.34803	-0.0335643	0.0447793
AGLA	AUTO	820	978	0.703522	0.0660998	-0.369659	-0.0303659	0.130381
AGLA	AUTO	821	978	0.692453	0.029455	-0.345646	-0.0708142	0.118573
AGLA	AUTO	822	978	0.685471	0.0744171	-0.352798	-0.0395562	0.0943864
AGLA	AUTO	823	978	0.675902	0.0589404	-0.329171	-0.0635925	0.0373865
AGLA	AUTO	824	984	0.702473	0.0900581	-0.382883	0.0167564	0.14901
AGLA	AUTO	825	974	0.683444	0.11438	-0.356866	0.0157515	0.107865
AGLA	AUTO	826	966	0.686987	0.0455395	-0.375834	-0.0667921	0.0945677
AGLA	AUTO	827	983	0.695534	0.0775729	-0.362728	-0.0997351	0.127234
AGLA	AUTO	828	978	0.66906	0.0599515	-0.370094	-0.0591807	0.110746
AGLA	AUTO	829	982	0.69143	0.115112	-0.373627	-0.054723	0.0617502
AGLA	AUTO	830	969	0.671829	0.0924802	-0.31813	-0.0827323	0.0410488
AGLA	AUTO	831	978	0.680238	0.0747508	-0.368873	0.0405735	0.109001
AGLA	AUTO	832	984	0.67405	0.0916473	-0.3468	0.00835992	0.121924
AGLA	AUTO	833	977	0.689664	0.0668676	-0.344708	-0.0114754	0.101388
AGLA	AUTO	834	978	0.675742	0.108571	-0.351512	-0.0649297	0.110751
AGLA	AUTO	835	983	0.691727	0.0443847	-0.339572	-0.0742526	0.127568
AGLA	AUTO	836	981	0.702604	0.0613249	-0.296068	0.00771252	0.0762591
AGLA	AUTO	837	980	0.688609	0.0430764	-0.340046	-0.0793107	0.140042
AGLA	AUTO	838	975	0.690481	0.0689783	-0.378561	-0.0775685	0.0962554
AGLA	AUTO	839	980	0.678599	0.0688357	-0.348168	-0.0303573	0.0500291
AGLA	AUTO	840	973	0.668787	0.0563773	-0.312845	0.0348274	0.0496989
AGLA	AUTO	841	974	0.686741	0.0651773	-0.325462	-0.068998	0.124827
AGLA	AUTO	842	977	0.662241	0.100373	-0.38852	-0.00884794	0.059047
AGLA	AUTO	843	990	0.707058	0.0262756	-0.362151	-0.092785	0.0962593
AGLA	AUTO	844	974	0.71056	0.0522344	-0.343356	-0.0426699	0.165765
AGLA	AUTO	845	984	0.688682	0.106857	-0.315918	0.028367	0.110288
AGLA	AUTO	846	983	0.689534	0.139903	-0.354624	-0.0605296	0.132818
AGLA	AUTO	847	983	0.707612	0.0314784	-0.331619	0.012648	0.0757804
AGLA	AUTO	848	978	0.659839	0.0851389	-0.34322	-0.0536304	0.072746
AGLA	AUTO	849	986	0.669396	0.0646336	-0.372285	-0.0319839	0.0616083
AGLA	AUTO	850	978	0.688071	0.0262002	-0.360525	-0.0116847	0.0802047
AGLA	AUTO	851	981	0.667635	0.0980933	-0.354403	-0.0177088	0.0636407
AGLA	AUTO	852	973	0.712647	0.070484	-0.394721	-0.0563266	0.126082
AGLA	AUTO	853	984	0.654773	0.0667761	-0.347769	-0.0402951	0.0808837
AGLA	AUTO	854	978	0.661206	0.0583098	-0.378673	-0.0373629	0.0684052
AGLA	AUTO	855	986	0.666983	0.0584478	-0.326956	-0.0554789	0.0825191
AGLA	AUTO	856	978	0.649498	0.0480134	-0.307043	-0.0173522	0.0490837
AGLA	AUTO	857	980	0.6789	0.100957	-0.374232	-0.0712256	0.0828461
AGLA	AUTO	858	977	0.664207	0.0878046	-0.312764	-0.102674	0.0139533
AGLA	AUTO	859	984	0.688372	0.0157158	-0.385974	-0.0771384	0.132781
AGLA	AUTO	860	981	0.681436	0.109887	-0.313978	-0.0360688	0.0909385
AGLA	AUTO	861	975	0.706171	0.0328362	-0.375518	-0.0190218	0.119399
AGLA	AUTO	862	970	0.674767	0.0444571	-0.369025	-0.0416373	0.0422138
AGLA	AUTO	863	979	0.650683	0.0282587	-0.345412	-0.00696903	0.0504998
AGLA	AUTO	864	981	0.637497	0.0825894	-0.316364	-0.0295867	0.0522673
AGLA	AUTO	865	975	0.684199	0.0730471	-0.371831	-0.0589517	0.145179
AGLA	AUTO	866	972	0.696798	0.0521255	-0.373477	-0.0327249	0.100295
AGLA	AUTO	867	980	0.678361	0.062948	-0.371652	-0.0287209	0.0851155
AGLA	AUTO	868	979	0.706216	0.0536012	-0.365159	-0.0588742	0.0729843
AGLA	AUTO	869	978	0.666685	0.110473	-0.362961	-0.061274	0.0676054
AGLA	AUTO	870	985	0.653404	0.0755365	-0.341624	-0.0136961	0.059657
AGLA	AUTO	871	969	0.706423	0.114738	-0.357654	-0.055163	0.103142
AGLA	AUTO	872	975	0.690862	0.0870646	-0.400252	0.0272573	0.0533822
AGLA	AUTO	873	979	0.678739	0.0785799	-0.371818	-0.0252532	0.158946
AGLA	AUTO	874	972	0.695344	0.0793107	-0.379259	-0.0602387	0.0543361
AGLA	AUTO	875	978	0.668952	0.113621	-0.323229	-0.0231925	0.115119
AGLA	AUTO	876	982	0.704028	0.134778	-0.337971	-0.0544661	0.107982
AGLA	AUTO	877	969	0.681123	0.0706188	-0.357417	-0.0397064	0.110237
AGLA	AUTO	878	986	0.70975	0.103243	-0.260427	-0.0145899	0.0995998
AGLA	AUTO	879	974	0.692068	0.0917598	-0.370108	-0.0268456	0.0925113
AGLA	AUTO	880	971	0.69774	0.103046	-0.331246	-0.00912773	0.0931248
AGLA	AUTO	881	977	0.655718	0.0286213	-0.357235	-0.0429702	0.0623632
AGLA	AUTO	882	977	0.703069	-0.00601569	-0.334537	-0.0632936	0.104768
AGLA	AUTO	883	973	0.662013	0.032993	-0.374053	-0.0699073	0.0196397
AGLA	AUTO	884	985	0.666295	0.0634207	-0.344488	-0.0196331	0.0216096
AGLA	AUTO	885	965	0.694478	0.0747563	-0.350003	-0.0446082	0.105342
AGLA	AUTO	886	978	0.696608	0.0750827	-0.383457	-0.0585024	0.12889
AGLA	AUTO	887	975	0.688479	0.12371	-0.346629	-0.0259932	0.148364
AGLA	AUTO	888	984	0.665296	0.0894707	-0.294488	-0.0805099	0.0916235
AGLA	AUTO	889	975	0.674577	0.0561036	-0.364903	-0.0432779	0.0788032
AGLA	AUTO	890	967	0.689628	0.083426	-0.367834	-0.0700209	0.0924258
AGLA	AUTO	891	984	0.68167	0.06319	-0.334703	-0.00708402	0.105648
AGLA	AUTO	892	974	0.663451	0.0667259	-0.316837	-0.0260174	0.0744791
AGLA	AUTO	893	982	0.676909	0.0753834	-0.325919	-0.0286456	0.0618049
AGLA	AUTO	894	982	0.659991	0.055026	-0.350423	-0.0392274	0.0751325
AGLA	AUTO	895	981	0.680744	0.103629	-0.299532	-0.091094	0.0971675
AGLA	AUTO	896	980	0.664526	0.0551758	-0.313417	-0.0223108	0.0821876
AGLA	AUTO	897	978	0.624072	0.0778151	-0.376226	-0.0377755	-0.00150593
AGLA	AUTO	898	989	0.677598	0.0836239	-0.305252	-0.0557336	0.093513
AGLA	AUTO	899	976	0.678581	0.05897	-0.399098	-0.0815865	0.0414227
AGLA	AUTO	900	985	0.669301	0.0499157	-0.367832	-0.0176124	0.055127
AGLA	AUTO	901	982	0.685917	0.0942252	-0.333524	-0.062947	0.0821659
AGLA	AUTO	902	973	0.666308	0.0954711	-0.335732	0.0485928	0.101363
AGLA	AUTO	903	979	0.702879	0.0821091	-0.335035	-0.0372047	0.101171
AGLA	AUTO	904	978	0.652756	0.0855401	-0.327637	-0.0176497	0.0329861
AGLA	AUTO	905	981	0.693134	0.0776549	-0.368458	-0.0882706	0.107555
AGLA	AUTO	906	991	0.700794	0.110445	-0.384778	0.00282306	0.136183
AGLA	AUTO	907	979	0.677018	0.0503544	-0.334097	-0.0514227	0.0364969
AGLA	AUTO	908	980	0.679705	0.0387207	-0.34499	-0.0923953	0.102203
AGLA	AUTO	909	975	0.704923	0.0952994	-0.362598	-0.0530179	0.120879
AGLA	AUTO	910	975	0.713867	0.0997414	-0.357517	-0.0744078	0.108492
AGLA	AUTO	911	987	0.701678	0.0842536	-0.356134	-0.0169808	0.119589
AGLA	AUTO	912	979	0.694395	0.0246275	-0.332603	-0.030414	0.0547224
AGLA	AUTO	913	979	0.681237	0.0744928	-0.334194	-0.0485477	0.0964001
AGLA	AUTO	914	974	0.69876	0.0764129	-0.367777	-0.0198693	0.100622
AGLA	AUTO	915	975	0.673839	0.0726173	-0.341814	-0.0326726	0.0916946
AGLA	AUTO	916	985	0.682335	0.0586149	-0.326502	-0.100054	0.081807
AGLA	AUTO	917	971	0.672689	0.04613	-0.364276	-0.0676123	0.0991238
AGLA	AUTO	918	969	0.689377	0.108621	-0.368588	-0.0918204	0.0274334
AGLA	AUTO	919	982	0.68766	0.0276963	-0.336876	-0.0231196	0.108681
AGLA	AUTO	920	974	0.668692	0.0549227	-0.34179	-0.094373	0.0438269
AGLA	AUTO	921	977	0.677632	0.0903508	-0.368887	-0.0318995	0.0822261
AGLA	AUTO	922	976	0.662443	0.0396249	-0.360833	-0.0187805	0.089901
AGLA	AUTO	923	979	0.65528	0.0504684	-0.337265	0.0195029	0.0795257
AGLA	AUTO	924	975	0.638196	0.0992144	-0.324986	-0.0184552	0.0661078
AGLA	AUTO	925	981	0.688339	0.0850706	-0.320533	-0.0837093	0.109872
AGLA	AUTO	926	977	0.650116	0.0657051	-0.359496	0.00621155	0.081364
AGLA	AUTO	927	983	0.695397	0.0445827	-0.360023	-0.043147	0.109386
AGLA	AUTO	928	984	0.711183	0.0452394	-0.402245	-0.0443977	0.149534
AGLA	AUTO	929	983	0.700427	0.120586	-0.374586	-0.0265892	0.0616667
AGLA	AUTO	930	979	0.708702	0.0871087	-0.379634	-0.0336439	0.154162
AGLA	AUTO	931	977	0.685868	0.0762722	-0.324757	-0.078475	0.107746
AGLA	AUTO	932	974	0.697155	0.090373	-0.369084	-0.0414395	0.0895835
AGLA	AUTO	933	974	0.677561	0.0520759	-0.336312	0.0164569	0.0643635
AGLA	AUTO	934	980	0.660423	0.0299631	-0.292243	-0.0830326	0.0800375
AGLA	AUTO	935	979	0.6975	0.140326	-0.286952	-0.0230493	0.0747229
AGLA	AUTO	936	974	0.720466	0.094212	-0.367947	-0.0358416	0.125099
AGLA	AUTO	937	978	0.668207	0.084872	-0.33906	-0.0190254	0.0587384
AGLA	AUTO	938	982	0.713249	0.0515851	-0.380047	-0.126711	0.136865
AGLA	AUTO	939	984	0.698109	0.0729438	-0.391711	-0.0837512	0.0810034
AGLA	AUTO	940	980	0.704647	0.0649297	-0.327924	-0.0813117	0.122046
AGLA	AUTO	941	983	0.658054	0.0774579	-0.362977	-0.0519403	0.0628427
AGLA	AUTO	942	979	0.659797	0.0895213	-0.370394	-0.0186789	0.0675125
AGLA	AUTO	943	968	0.686077	0.0798342	-0.329549	-0.00151747	0.11345
AGLA	AUTO	944	984	0.670331	0.0706819	-0.318086	0.0229738	0.0915075
AGLA	AUTO	945	980	0.681783	0.0800064	-0.318831	-0.0472241	0.103972
AGLA	AUTO	946	979	0.700455	0.0329799	-0.330083	-0.095468	0.0699124
AGLA	AUTO	947	982	0.693258	0.0425859	-0.340546	-0.0800805	0.0756154
AGLA	AUTO	948	983	0.705874	0.0658273	-0.344442	-0.0414444	0.0752421
AGLA	AUTO	949	986	0.681258	0.027893	-0.365202	-0.0307896	0.0860571
AGLA	AUTO	950	982	0.67222	0.0927828	-0.331782	-0.068704	0.0686528
AGLA	AUTO	951	981	0.670133	0.0566308	-0.347443	-0.0261337	0.0775068
AGLA	AUTO	952	978	0.66677	0.0506356	-0.387178	-0.00494719	0.0897118
AGLA	AUTO	953	979	0.666732	0.103064	-0.317747	0.00278813	0.0758859
AGLA	AUTO	954	977	0.680945	0.0679527	-0.377216	-0.0383591	0.0780173
AGLA	AUTO	955	978	0.682502	0.0862666	-0.326182	-0.0663224	0.0712172
AGLA	AUTO	956	978	0.681556	0.0969905	-0.368936	-0.00383489	0.143795
AGLA	AUTO	957	968	0.692406	0.0613471	-0.323356	-0.036402	0.125012
AGLA	AUTO	958	979	0.659146	0.0703942	-0.336293	-0.0217348	0.0967476
AGLA	AUTO	959	972	0.704632	0.121367	-0.36228	0.0229092	0.0935461
AGLA	AUTO	960	969	0.701828	0.107948	-0.325836	-0.0409276	0.132209
AGLA	AUTO	961	978	0.710498	0.00900394	-0.390611	-0.0467599	0.0779102
AGLA	AUTO	962	975	0.662823	0.0773923	-0.337946	-0.0694203	0.0496566
AGLA	AUTO	963	977	0.673958	0.0857727	-0.363686	-0.0280862	0.0904164
AGLA	AUTO	964	966	0.650135	0.021641	-0.383071	-0.0754493	0.0706905
AGLA	AUTO	965	972	0.683512	0.0629135	-0.354605	-0.0227313	0.0982869
AGLA	AUTO	966	972	0.700592	0.100529	-0.354827	-0.0399931	0.106805
AGLA	AUTO	967	976	0.697372	0.0976716	-0.334075	-0.0423212	0.155441
AGLA	AUTO	968	977	0.672405	0.0919736	-0.353568	-0.00624532	0.0923956
AGLA	AUTO	969	978	0.675461	0.0883262	-0.372692	-0.003705	0.126119
AGLA	AUTO	970	981	0.717333	0.0949249	-0.351289	-0.0598414	0.144005
AGLA	AUTO	971	978	0.691241	0.0970693	-0.378333	-0.0264373	0.109307
AGLA	AUTO	972	982	0.691312	0.0518443	-0.404444	-0.0525562	0.130292
AGLA	AUTO	973	978	0.691781	0.0398074	-0.364645	-0.0499423	0.127064
AGLA	AUTO	974	984	0.689807	0.108129	-0.396297	-0.0570428	0.135414
AGLA	AUTO	975	981	0.688447	0.118964	-0.313525	-0.0437345	0.0297107
AGLA	AUTO	976	978	0.696819	0.064343	-0.357712	-0.0118312	0.122167
AGLA	AUTO	977	967	0.674412	0.060748	-0.341647	-0.0915414	0.0472118
AGLA	AUTO	978	981	0.670059	0.0962155	-0.344687	-0.0409881	0.0819169
AGLA	AUTO	979	989	0.675425	0.0688161	-0.369544	3.19716e-05	0.0813154
AGLA	AUTO	980	977	0.662611	0.115219	-0.323707	-0.0447643	0.0783221
AGLA	AUTO	981	974	0.688483	0.129252	-0.361342	-0.0277576	0.0913299
AGLA	AUTO	982	974	0.69961	0.0371533	-0.396089	-0.0641827	0.108707
AGLA	AUTO	983	976	0.673457	0.0983129	-0.317314	-0.0516467	0.0565308
AGLA	AUTO	984	982	0.667325	0.0942992	-0.319591	0.0317926	0.0878186
AGLA	AUTO	985	970	0.668247	0.107789	-0.364781	-0.0742577	0.0892157
AGLA	AUTO	986	979	0.640118	0.0644501	-0.358202	-0.0121114	0.0279138
AGLA	AUTO	987	976	0.700055	0.098324	-0.351169	-0.0724045	0.115942
AGLA	AUTO	988	977	0.676905	0.126433	-0.353483	-0.00840559	0.0841014
AGLA	AUTO	989	978	0.681497	0.0857487	-0.360919	-0.0925717	0.0944691
AGLA	AUTO	990	981	0.654493	0.0642305	-0.316196	-0.0531935	0.0575027
AGLA	AUTO	991	986	0.656976	0.119759	-0.315646	0.0831238	0.0502042
AGLA	AUTO	992	976	0.679844	0.118665	-0.322117	-0.0547027	0.0765309
AGLA	AUTO	993	977	0.695804	-0.00966724	-0.345144	-0.068329	0.109319
AGLA	AUTO	994	970	0.696889	0.0793523	-0.376845	-0.0716744	0.0809025
AGLA	AUTO	995	975	0.691392	0.0552129	-0.354807	0.00387973	0.0783104
AGLA	AUTO	996	977	0.699712	0.0395008	-0.406656	-0.0584274	0.101283
AGLA	AUTO	997	978	0.673326	0.0461865	-0.348857	-0.02971	0.115884
AGLA	AUTO	998	978	0.674291	0.0762692	-0.374893	-0.009886	0.0349573
AGLA	AUTO	999	971	0.672651	0.150238	-0.3599	0.0167388	0.132602
AGLA	AUTO	1000	982	0.679195	0.0698529	-0.29826	-0.0501799	0.0979829
AGLA	AUTO	AUTO-SUB	749	0.69241	-0.0558604	-0.461338	0.125712	-0.0847639
AGLA	OGS	OGS	22253	0.681771	0.0816381	-0.360633	-0.0378567	0.0871028
AGLA	OGS	1	987	0.687051	0.0146474	-0.333489	-0.0579665	0.0365054
AGLA	OGS	2	973	0.676548	0.0788435	-0.372153	-0.0499472	0.0926391
AGLA	OGS	3	985	0.676985	0.0862969	-0.399181	-0.0425636	0.0944572
AGLA	OGS	4	982	0.682939	0.0771374	-0.368937	-0.00951683	0.13779
AGLA	OGS	5	982	0.695103	0.143922	-0.366424	-0.0326308	0.109288
AGLA	OGS	6	990	0.654944	0.0250892	-0.349384	-0.0890096	0.0869697
AGLA	OGS	7	976	0.652403	0.0454731	-0.343441	-0.000628239	-0.00598435
AGLA	OGS	8	979	0.686197	0.0779712	-0.32249	-0.052567	0.113793
AGLA	OGS	9	972	0.684477	0.0444091	-0.369592	-0.0831731	0.0833644
AGLA	OGS	10	981	0.697329	0.116581	-0.350881	-0.016359	0.143434
AGLA	OGS	11	970	0.671042	0.0446191	-0.341638	-0.0149529	0.0922919
AGLA	OGS	12	975	0.666257	0.105264	-0.331051	-0.0361983	0.0474511
AGLA	OGS	13	983	0.678681	0.0507942	-0.34878	0.00521979	0.088262
AGLA	OGS	14	987	0.712531	0.0856217	-0.363902	0.0144055	0.14225
AGLA	OGS	15	968	0.720487	0.0542458	-0.384049	-0.0699293	0.0916509
AGLA	OGS	16	968	0.702912	0.0978533	-0.386233	-0.0770541	0.158447
AGLA	OGS	17	969	0.672914	0.0683487	-0.348999	-0.0950255	0.0824316
AGLA	OGS	18	976	0.712055	0.0547885	-0.364972	-0.0429997	0.101779
AGLA	OGS	19	977	0.695165	0.0236271	-0.440231	-0.00677437	0.0853866
AGLA	OGS	20	980	0.67373	0.119007	-0.395095	-0.0266671	0.052194
AGLA	OGS	21	980	0.663605	0.0885625	-0.380475	-0.0930033	0.0590533
AGLA	OGS	22	975	0.707445	0.0161616	-0.368856	-0.034549	0.0703675
AGLA	OGS	23	981	0.676294	0.100983	-0.356719	-0.0263036	0.142606
AGLA	OGS	24	971	0.695066	0.0813937	-0.383674	-0.0548861	0.0946729
AGLA	OGS	25	981	0.709804	0.0543593	-0.335511	-0.0377612	0.145565
AGLA	OGS	26	979	0.659467	0.11748	-0.373583	-0.063415	0.0900329
AGLA	OGS	27	969	0.683008	0.0288436	-0.339392	0.0027075	0.0670953
AGLA	OGS	28	970	0.693895	0.12262	-0.328293	-0.00512315	0.0508395
AGLA	OGS	29	975	0.676289	0.113561	-0.346129	-0.00687674	0.0214148
AGLA	OGS	30	972	0.652316	0.103485	-0.373148	-0.03779	0.0434009
AGLA	OGS	31	974	0.672894	0.0995202	-0.312972	-0.0492796	0.0542625
AGLA	OGS	32	974	0.696295	0.0439106	-0.395888	-0.0214276	0.0842957
AGLA	OGS	33	976	0.683121	0.0987205	-0.383098	-0.0155139	0.0170511
AGLA	OGS	34	973	0.670647	0.0932426	-0.266964	-0.107981	0.0552328
AGLA	OGS	35	985	0.678477	0.0880984	-0.374851	-0.088045	0.0445476
AGLA	OGS	36	977	0.689826	0.0857554	-0.35993	-0.0380755	0.0995349
AGLA	OGS	37	980	0.715441	0.0814692	-0.410223	-0.0274202	0.146531
AGLA	OGS	38	981	0.662704	0.0475455	-0.324393	-0.130441	0.0599572
AGLA	OGS	39	985	0.649286	0.119406	-0.299405	-0.0177714	0.0884716
AGLA	OGS	40	981	0.675854	0.103684	-0.386847	-0.0523569	0.0805684
AGLA	OGS	41	978	0.69586	0.0654586	-0.377749	-0.0322393	0.109888
AGLA	OGS	42	975	0.66515	0.0450704	-0.377597	-0.00618223	0.102137
AGLA	OGS	43	978	0.652514	0.00634966	-0.317488	-0.0205951	0.126707
AGLA	OGS	44	978	0.674518	0.119753	-0.378181	-0.0711338	0.110219
AGLA	OGS	45	976	0.69665	0.0291225	-0.344665	-0.0642151	0.0807295
AGLA	OGS	46	986	0.666332	0.0660826	-0.346353	-0.0747033	0.0720032
AGLA	OGS	47	979	0.685471	0.12704	-0.379392	-0.0429291	0.0892449
AGLA	OGS	48	978	0.678013	0.0570978	-0.393104	-0.0539121	0.0681363
AGLA	OGS	49	976	0.683401	0.0720339	-0.38806	-0.0585943	0.0417501
AGLA	OGS	50	982	0.681074	0.119328	-0.324532	-0.06814	0.0863687
AGLA	OGS	51	973	0.669485	0.0909352	-0.323374	-0.0860938	0.0543368
AGLA	OGS	52	981	0.692485	0.100541	-0.438079	0.060586	0.0962391
AGLA	OGS	53	975	0.683518	0.0515484	-0.368317	-0.055961	0.0808087
AGLA	OGS	54	972	0.685065	0.101966	-0.339829	0.0244157	0.079991
AGLA	OGS	55	980	0.683926	0.14154	-0.372736	-0.0611939	0.0757354
AGLA	OGS	56	975	0.706599	0.0729581	-0.375477	-0.0287619	0.0843936
AGLA	OGS	57	984	0.692064	0.112586	-0.375381	-0.012	0.10955
AGLA	OGS	58	979	0.662506	0.0864218	-0.373676	0.0332697	0.11561
AGLA	OGS	59	981	0.683446	0.100202	-0.363474	-0.0165816	0.0800194
AGLA	OGS	60	977	0.694785	0.0875088	-0.362285	-0.0310971	0.0798826
AGLA	OGS	61	974	0.676074	0.0951695	-0.397612	-0.0279086	0.0546485
AGLA	OGS	62	976	0.694845	0.125117	-0.332174	-0.0333241	0.0849115
AGLA	OGS	63	978	0.682385	0.10104	-0.305149	0.0245062	0.105125
AGLA	OGS	64	981	0.685909	0.0447715	-0.392969	-0.0335902	0.109847
AGLA	OGS	65	976	0.703366	0.104723	-0.343962	-0.0896596	0.0945643
AGLA	OGS	66	985	0.691468	0.0412426	-0.364098	-0.0790381	0.111348
AGLA	OGS	67	980	0.683815	0.0445417	-0.394116	-0.0350414	0.0948803
AGLA	OGS	68	980	0.701873	0.0895928	-0.353102	0.0131246	0.0991762
AGLA	OGS	69	988	0.671426	0.130159	-0.400217	0.0580173	0.0223616
AGLA	OGS	70	988	0.670494	0.0338469	-0.376537	-0.0645602	0.0788967
AGLA	OGS	71	976	0.689611	0.043071	-0.36518	-0.036383	0.118512
AGLA	OGS	72	980	0.684176	0.114944	-0.364629	0.0185682	0.0767388
AGLA	OGS	73	981	0.686375	0.0855116	-0.331695	-0.0461737	0.0632778
AGLA	OGS	74	985	0.698075	0.113802	-0.35695	-0.046269	0.066873
AGLA	OGS	75	975	0.680038	0.0925379	-0.337652	-0.0616564	0.0614217
AGLA	OGS	76	977	0.669532	0.0741033	-0.336344	-0.0147847	0.0673495
AGLA	OGS	77	977	0.665159	0.112443	-0.367038	-0.0344702	0.000631043
AGLA	OGS	78	983	0.672779	0.0752828	-0.361232	-0.0390183	0.0101027
AGLA	OGS	79	984	0.685848	0.0566782	-0.369346	0.0502816	0.0547439
AGLA	OGS	80	979	0.682377	0.0717946	-0.374733	-0.0411963	0.0991208
AGLA	OGS	81	972	0.678099	0.0627728	-0.351745	0.0152912	0.113244
AGLA	OGS	82	982	0.681335	0.00370503	-0.353921	-0.0633972	0.117477
AGLA	OGS	83	978	0.678846	0.0600392	-0.370323	0.0132371	0.0208474
AGLA	OGS	84	967	0.669146	0.0996011	-0.294913	-0.0290343	0.0724516
AGLA	OGS	85	969	0.692737	0.0696757	-0.354624	-0.019521	0.125133
AGLA	OGS	86	977	0.669613	0.105631	-0.314605	-0.0618031	0.0636659
AGLA	OGS	87	979	0.704336	0.128867	-0.385682	-0.07306	0.0765979
AGLA	OGS	88	975	0.69615	0.0902999	-0.388911	-0.0390405	0.0623438
AGLA	OGS	89	970	0.701229	0.0693094	-0.416138	0.0027001	0.155057
AGLA	OGS	90	978	0.688418	0.113742	-0.394591	-0.0445967	0.0690397
AGLA	OGS	91	975	0.642512	0.11065	-0.351602	-0.0380036	0.07651
AGLA	OGS	92	982	0.668351	0.0555949	-0.329744	-0.0409566	0.0787149
AGLA	OGS	93	978	0.684952	0.0786266	-0.408858	-0.0458832	0.0808063
AGLA	OGS	94	983	0.674114	0.0787587	-0.349229	-0.0151118	0.0775871
AGLA	OGS	95	987	0.68795	0.05658	-0.371665	-0.0915069	0.0293316
AGLA	OGS	96	985	0.680428	0.106627	-0.393479	-0.024532	0.031673
AGLA	OGS	97	972	0.701215	0.0916114	-0.337409	0.0212333	0.100906
AGLA	OGS	98	982	0.695791	0.0512593	-0.385415	0.00468126	0.0792685
AGLA	OGS	99	974	0.697116	0.0352672	-0.409763	-0.134259	0.0771873
AGLA	OGS	100	979	0.697774	0.108589	-0.406971	-0.00987578	0.127876
AGLA	OGS	101	980	0.67455	0.100256	-0.347549	-0.132282	0.0489301
AGLA	OGS	102	974	0.672015	0.0174624	-0.309311	-0.0694396	0.0530702
AGLA	OGS	103	981	0.686632	0.12405	-0.362234	-0.0373838	0.108511
AGLA	OGS	104	981	0.666268	0.0622602	-0.328024	-0.0169076	0.0339679
AGLA	OGS	105	980	0.669161	0.0851667	-0.303347	-0.0388615	0.085183
AGLA	OGS	106	974	0.696763	0.0844784	-0.380499	-0.0500579	0.0900805
AGLA	OGS	107	981	0.682767	0.0899144	-0.313695	-0.0610135	0.125489
AGLA	OGS	108	982	0.654542	0.127712	-0.32075	-0.0225136	0.105487
AGLA	OGS	109	985	0.687175	0.121142	-0.332434	-0.06719	0.0452696
AGLA	OGS	110	982	0.664678	0.113613	-0.365218	0.0418218	0.141617
AGLA	OGS	111	982	0.707307	0.0581613	-0.389361	0.00146232	0.0912235
AGLA	OGS	112	982	0.695736	0.126027	-0.399914	-0.0614823	0.0869112
AGLA	OGS	113	971	0.677342	0.0713031	-0.364739	-0.0432809	0.0211437
AGLA	OGS	114	984	0.641675	0.0403576	-0.326683	-0.0505952	0.0229806
AGLA	OGS	115	982	0.673657	0.100913	-0.364918	0.0142147	0.064732
AGLA	OGS	116	976	0.704864	0.0615547	-0.309871	0.02419	0.0909665
AGLA	OGS	117	979	0.692995	0.0236302	-0.381454	-0.0906548	0.0487109
AGLA	OGS	118	979	0.688795	0.087403	-0.313207	-0.0211523	0.105711
AGLA	OGS	119	979	0.676341	0.095576	-0.377588	-0.0610368	0.0710035
AGLA	OGS	120	972	0.682434	0.0817256	-0.387399	-0.0557943	0.13845
AGLA	OGS	121	976	0.679427	0.114418	-0.390191	-0.000498358	0.0797705
AGLA	OGS	122	980	0.669289	0.0406171	-0.375597	-0.0022699	0.0453479
AGLA	OGS	123	981	0.691003	0.0676972	-0.374757	-0.0332479	0.1116
AGLA	OGS	124	972	0.665917	0.0520428	-0.324384	-0.0013766	0.077341
AGLA	OGS	125	977	0.689884	0.0718686	-0.345425	-0.0815295	0.0740459
AGLA	OGS	126	979	0.689437	0.0939965	-0.361849	-0.0345364	0.057943
AGLA	OGS	127	974	0.681737	0.0598922	-0.310332	-0.105685	0.107649
AGLA	OGS	128	982	0.652694	0.0669593	-0.269923	0.0123464	0.0688189
AGLA	OGS	129	977	0.700442	0.0948582	-0.383259	-0.0325141	0.178926
AGLA	OGS	130	974	0.656334	0.0864264	-0.351968	-0.00926843	0.0820942
AGLA	OGS	131	977	0.687643	0.0526094	-0.341979	-0.0836197	0.0843934
AGLA	OGS	132	987	0.680505	0.0242928	-0.384733	-0.0659259	0.0675178
AGLA	OGS	133	983	0.674995	0.091374	-0.341556	-0.0150562	0.092576
AGLA	OGS	134	977	0.674511	0.00626822	-0.377829	-0.0617022	0.0903192
AGLA	OGS	135	980	0.689434	0.0623121	-0.333773	-0.0697246	0.0456054
AGLA	OGS	136	967	0.698181	0.0882247	-0.358371	-0.0420248	0.124822
AGLA	OGS	137	990	0.687724	0.103692	-0.352157	-0.112997	0.0854641
AGLA	OGS	138	984	0.6966	0.0908883	-0.369246	-0.00585017	0.0422063
AGLA	OGS	139	979	0.678513	0.0595175	-0.388786	-0.0566738	0.10188
AGLA	OGS	140	978	0.687461	0.114298	-0.286477	-0.0189506	0.0658015
AGLA	OGS	141	977	0.666096	0.0769887	-0.357489	-0.0440751	0.09617
AGLA	OGS	142	980	0.669019	0.104602	-0.372463	-0.00319343	0.070157
AGLA	OGS	143	974	0.680209	0.065692	-0.354333	-0.0247312	0.0704138
AGLA	OGS	144	984	0.675284	0.0906374	-0.319719	-0.00434753	0.045293
AGLA	OGS	145	980	0.694921	0.0583431	-0.381143	-0.0365668	0.0965488
AGLA	OGS	146	980	0.66892	0.0474993	-0.372246	-0.104157	0.0207865
AGLA	OGS	147	987	0.657971	0.0469157	-0.371364	-0.0290185	0.046357
AGLA	OGS	148	978	0.703517	0.0850127	-0.365941	-0.0478559	0.103758
AGLA	OGS	149	978	0.700438	0.0838054	-0.34142	-0.0430187	0.0900634
AGLA	OGS	150	983	0.689952	0.0610156	-0.413722	-0.06599	0.0926604
AGLA	OGS	151	981	0.683237	0.0383269	-0.36611	0.0235561	0.130736
AGLA	OGS	152	982	0.664308	0.0744886	-0.360019	-0.0305472	0.077201
AGLA	OGS	153	981	0.656272	0.0977201	-0.36046	-0.010199	0.0834509
AGLA	OGS	154	969	0.649799	0.0707246	-0.353505	0.0065184	0.0912013
AGLA	OGS	155	976	0.672276	0.106314	-0.332531	-0.068451	0.0598593
AGLA	OGS	156	981	0.671116	0.0755243	-0.375477	-0.0310236	0.0951798
AGLA	OGS	157	974	0.684212	0.0860376	-0.344184	-0.0253058	0.0715073
AGLA	OGS	158	976	0.674072	0.0762415	-0.343845	-0.0330679	0.0648091
AGLA	OGS	159	970	0.711902	0.0788627	-0.395503	-0.0283304	0.126789
AGLA	OGS	160	969	0.702158	0.0895986	-0.340003	0.0221656	0.12149
AGLA	OGS	161	982	0.700241	0.106639	-0.338458	-0.116227	0.109762
AGLA	OGS	162	982	0.68097	0.0792822	-0.361364	-0.0663856	0.0444492
AGLA	OGS	163	978	0.693675	0.0986899	-0.35002	-0.0338348	0.112395
AGLA	OGS	164	981	0.684104	0.0583833	-0.404075	-0.0936722	0.0729985
AGLA	OGS	165	978	0.692109	0.0885289	-0.388912	-0.0428117	0.0732529
AGLA	OGS	166	973	0.676237	0.125697	-0.35727	-0.0643238	0.0958641
AGLA	OGS	167	983	0.698862	0.0628605	-0.376521	-0.0494763	0.0813503
AGLA	OGS	168	981	0.69731	0.0561029	-0.374948	-0.129479	0.123915
AGLA	OGS	169	985	0.682127	0.0803236	-0.383556	-0.0365853	0.110785
AGLA	OGS	170	969	0.679463	0.106583	-0.359186	0.00271558	0.12094
AGLA	OGS	171	976	0.693816	0.101479	-0.383654	-0.0336463	0.12738
AGLA	OGS	172	975	0.67999	0.123428	-0.363772	-0.0346058	0.129438
AGLA	OGS	173	979	0.710434	0.0773893	-0.40165	-0.0736234	0.17849
AGLA	OGS	174	978	0.700112	0.0612262	-0.361888	-0.0910605	0.121511
AGLA	OGS	175	980	0.69866	0.109525	-0.329027	-0.0338762	0.134188
AGLA	OGS	176	975	0.671843	0.108731	-0.300324	-0.0655962	0.00909422
AGLA	OGS	177	983	0.674782	0.0176843	-0.31934	-0.0842815	0.0658249
AGLA	OGS	178	974	0.676675	0.0335726	-0.347436	-0.0679046	0.0505822
AGLA	OGS	179	987	0.672217	-0.00977542	-0.336413	-0.0594612	0.0837464
AGLA	OGS	180	980	0.698323	0.0988441	-0.398287	-0.0105006	0.116815
AGLA	OGS	181	979	0.688742	0.125888	-0.371069	-0.0185161	0.0743732
AGLA	OGS	182	976	0.717582	0.060839	-0.351777	-0.0177903	0.17179
AGLA	OGS	183	975	0.702228	0.0796208	-0.380276	0.00552525	0.0653938
AGLA	OGS	184	974	0.69549	0.109274	-0.336954	-0.0278994	0.102223
AGLA	OGS	185	972	0.669929	0.129629	-0.358985	-0.0304144	0.0374448
AGLA	OGS	186	977	0.682254	0.142987	-0.352564	-0.0558049	0.119073
AGLA	OGS	187	980	0.669539	0.0827783	-0.296312	-0.0946851	0.0712114
AGLA	OGS	188	976	0.691959	0.0824705	-0.328759	0.00183353	0.107921
AGLA	OGS	189	976	0.690034	0.085082	-0.38025	-0.00736969	0.0757494
AGLA	OGS	190	978	0.699568	0.105489	-0.391585	-0.0250336	0.149511
AGLA	OGS	191	979	0.674885	0.0586002	-0.361537	-0.0195616	0.0606325
AGLA	OGS	192	987	0.665596	0.0785617	-0.324096	-0.0233814	0.0608916
AGLA	OGS	193	982	0.702837	0.121485	-0.383232	0.00853162	0.121422
AGLA	OGS	194	984	0.685965	0.0869758	-0.380099	-0.11504	0.0770931
AGLA	OGS	195	979	0.673055	0.0729555	-0.338698	-0.00416535	0.0866527
AGLA	OGS	196	971	0.665665	0.045824	-0.322695	-0.00192751	0.0405385
AGLA	OGS	197	977	0.690674	0.110198	-0.376396	0.011651	0.105457
AGLA	OGS	198	978	0.669048	0.0617446	-0.363546	-0.0492345	0.103062
AGLA	OGS	199	974	0.689205	0.0679471	-0.360976	-0.0492263	0.0918224
AGLA	OGS	200	983	0.694017	0.0732276	-0.311862	-0.0666133	0.05474
AGLA	OGS	201	978	0.692611	0.0894825	-0.331683	0.0280973	0.123479
AGLA	OGS	202	982	0.6955	0.0470908	-0.314425	-0.0325093	0.119057
AGLA	OGS	203	989	0.691368	0.0538666	-0.352385	-0.045581	0.130916
AGLA	OGS	204	976	0.691315	0.0726979	-0.304859	-0.0695926	0.119722
AGLA	OGS	205	988	0.69871	0.0779314	-0.424318	-0.0581606	0.0370081
AGLA	OGS	206	978	0.716083	0.0876671	-0.393748	-0.018555	0.173516
AGLA	OGS	207	976	0.669779	0.0762239	-0.380418	-0.0139515	0.0858845
AGLA	OGS	208	979	0.67859	0.0913649	-0.326275	0.00286391	0.0959733
AGLA	OGS	209	980	0.710726	0.104809	-0.372807	-0.0191727	0.0706692
AGLA	OGS	210	974	0.706977	0.0947148	-0.360491	-0.0651648	0.0887769
AGLA	OGS	211	980	0.673665	0.0919905	-0.364628	-0.0857883	0.0737337
AGLA	OGS	212	973	0.680053	0.0638681	-0.325273	-0.0135731	0.10323
AGLA	OGS	213	975	0.683779	0.103888	-0.374236	-0.0748854	0.133531
AGLA	OGS	214	981	0.717498	0.145714	-0.346659	-0.034545	0.169123
AGLA	OGS	215	976	0.666759	0.106754	-0.357118	-0.0360847	0.0741331
AGLA	OGS	216	979	0.69543	0.110339	-0.35963	0.0231248	0.133022
AGLA	OGS	217	975	0.675407	0.0244066	-0.372561	-0.0770831	0.101837
AGLA	OGS	218	974	0.697253	0.038643	-0.377034	-0.0215271	0.121632
AGLA	OGS	219	987	0.677645	0.0643186	-0.364526	-0.118304	0.00846702
AGLA	OGS	220	978	0.645274	0.0571377	-0.321316	-0.0344853	0.0158889
AGLA	OGS	221	987	0.66421	0.079048	-0.327067	-0.0247559	0.0861757
AGLA	OGS	222	985	0.669011	0.15379	-0.311754	-0.0525566	0.0902038
AGLA	OGS	223	978	0.684121	0.0686432	-0.309439	-0.022298	0.0203412
AGLA	OGS	224	978	0.692657	0.0660089	-0.36482	-0.0424902	0.0721228
AGLA	OGS	225	982	0.675705	0.101306	-0.354294	-0.0213036	0.0650958
AGLA	OGS	226	974	0.646974	0.10287	-0.371841	-0.0627027	0.061798
AGLA	OGS	227	982	0.664092	0.0478951	-0.394931	-0.0643164	0.0581467
AGLA	OGS	228	981	0.701391	0.114639	-0.361503	-0.00211778	0.135649
AGLA	OGS	229	979	0.676706	0.149575	-0.388985	-0.020848	0.0808279
AGLA	OGS	230	977	0.670736	0.0734221	-0.379014	-0.088875	0.0869745
AGLA	OGS	231	982	0.686492	0.0910454	-0.344461	-0.0397031	0.10047
AGLA	OGS	232	983	0.662716	0.0617827	-0.325537	-0.0388626	0.0879533
AGLA	OGS	233	983	0.658919	0.0937203	-0.396989	0.0248786	0.059166
AGLA	OGS	234	984	0.662165	0.0600781	-0.323196	-0.0387581	0.141293
AGLA	OGS	235	974	0.671661	0.0396803	-0.325046	-0.0207811	0.0771268
AGLA	OGS	236	978	0.709368	0.0371123	-0.390412	-0.0430335	0.0829296
AGLA	OGS	237	977	0.694886	0.0715583	-0.351398	-0.0873106	0.117337
AGLA	OGS	238	981	0.697838	0.0597572	-0.334858	0.0247622	0.0810966
AGLA	OGS	239	979	0.700747	0.126143	-0.399647	-0.075957	0.111954
AGLA	OGS	240	981	0.682462	0.0780297	-0.374931	-0.0596908	0.0674506
AGLA	OGS	241	978	0.691466	0.10381	-0.363455	-0.00132017	0.102239
AGLA	OGS	242	977	0.680705	0.0270552	-0.329292	-0.0662325	0.0880414
AGLA	OGS	243	971	0.692188	0.0538877	-0.339262	-0.0574089	0.139477
AGLA	OGS	244	984	0.64546	0.0454193	-0.404411	-0.0504956	0.0563698
AGLA	OGS	245	985	0.663353	0.0724531	-0.341898	-0.0283363	0.0520645
AGLA	OGS	246	973	0.695865	0.10436	-0.378013	0.00829904	0.137553
AGLA	OGS	247	986	0.687858	0.0911139	-0.348809	-0.0645254	0.0649999
AGLA	OGS	248	979	0.642568	0.0556351	-0.330907	-0.0377084	0.0970628
AGLA	OGS	249	977	0.679514	0.0735636	-0.352726	-0.0273086	0.0323912
AGLA	OGS	250	978	0.683055	0.0588347	-0.301026	-0.0759908	0.101332
AGLA	OGS	251	979	0.672716	0.0980111	-0.376075	-0.0169023	0.0954283
AGLA	OGS	252	977	0.676058	0.105714	-0.334312	-0.060183	0.0615269
AGLA	OGS	253	974	0.69862	0.103341	-0.369319	-0.028607	0.133999
AGLA	OGS	254	980	0.692119	0.0934142	-0.352347	-0.0945719	0.100778
AGLA	OGS	255	982	0.706705	0.055136	-0.347232	-0.00323237	0.0882187
AGLA	OGS	256	977	0.674493	0.0984894	-0.301536	0.00489346	0.128489
AGLA	OGS	257	976	0.687582	0.110513	-0.35027	-0.00397414	0.108611
AGLA	OGS	258	975	0.705418	0.110032	-0.418446	0.0047611	0.143799
AGLA	OGS	259	984	0.685989	0.0455249	-0.328226	-0.056883	0.0640525
AGLA	OGS	260	979	0.7174	0.0701407	-0.397749	0.00646303	0.150023
AGLA	OGS	261	981	0.668303	0.144537	-0.362218	0.0465936	0.0617043
AGLA	OGS	262	978	0.676835	0.074497	-0.381805	0.0254327	0.110042
AGLA	OGS	263	975	0.706245	0.0818783	-0.369046	-0.052416	0.112316
AGLA	OGS	264	972	0.639625	0.051827	-0.360259	0.0398022	0.0451963
AGLA	OGS	265	979	0.67436	0.084213	-0.379007	-0.000164239	0.133916
AGLA	OGS	266	982	0.664269	0.148711	-0.352826	-0.0136182	0.0821557
AGLA	OGS	267	976	0.646223	0.059776	-0.367506	0.00135632	0.0621081
AGLA	OGS	268	977	0.657516	0.104942	-0.392444	-0.0194499	0.103227
AGLA	OGS	269	971	0.678358	0.0758536	-0.34991	-0.0134444	0.0840267
AGLA	OGS	270	984	0.679391	0.0373759	-0.39279	-0.077619	0.0568981
AGLA	OGS	271	973	0.66901	0.0725646	-0.358467	-0.0274229	0.0384584
AGLA	OGS	272	983	0.689502	0.0939086	-0.368207	-0.00962652	0.109504
AGLA	OGS	273	972	0.677447	0.0664066	-0.391305	0.00437313	0.085358
AGLA	OGS	274	978	0.696408	0.0773129	-0.377827	-0.043874	0.114999
AGLA	OGS	275	978	0.686525	0.0953666	-0.345967	-0.0255186	0.0958744
AGLA	OGS	276	970	0.680064	0.115933	-0.366026	0.0155493	0.0852592
AGLA	OGS	277	982	0.701724	0.127305	-0.407164	-0.0306607	0.0973907
AGLA	OGS	278	976	0.687899	0.0324851	-0.357403	-0.0546921	0.0460967
AGLA	OGS	279	977	0.679534	0.0580225	-0.35815	-0.0632516	0.0746575
AGLA	OGS	280	979	0.647528	0.076309	-0.377336	-0.0652264	0.0397593
AGLA	OGS	281	981	0.673593	0.144958	-0.330402	-0.0626561	0.0763358
AGLA	OGS	282	980	0.698847	0.0773572	-0.327179	-0.0844172	0.052122
AGLA	OGS	283	976	0.69365	0.0950698	-0.352327	-0.0671922	0.118126
AGLA	OGS	284	984	0.680276	0.0798485	-0.358131	-0.075127	0.0949147
AGLA	OGS	285	975	0.731528	0.045066	-0.401648	-0.0490167	0.16885
AGLA	OGS	286	977	0.697716	0.106314	-0.341437	-0.0455113	0.140658
AGLA	OGS	287	979	0.660645	0.1296	-0.345713	0.00166372	0.0306371
AGLA	OGS	288	982	0.707546	0.0813585	-0.335698	-0.0444931	0.120671
AGLA	OGS	289	982	0.68106	0.0202117	-0.378267	-0.0503639	0.0614785
AGLA	OGS	290	981	0.679764	0.0376005	-0.350316	-0.00699998	0.0659542
AGLA	OGS	291	969	0.704729	0.0623753	-0.356595	-0.0577306	0.110991
AGLA	OGS	292	978	0.662419	0.0703278	-0.369962	0.0273242	0.106123
AGLA	OGS	293	966	0.675354	0.0865595	-0.341482	-0.0737109	0.128408
AGLA	OGS	294	979	0.67648	0.0552211	-0.331852	-0.0791503	0.0368805
AGLA	OGS	295	978	0.667037	0.0694174	-0.405027	0.00167558	0.000432887
AGLA	OGS	296	984	0.683612	0.0650984	-0.424394	-0.0270399	0.152486
AGLA	OGS	297	977	0.663913	0.0623457	-0.312648	-0.0435928	0.0714595
AGLA	OGS	298	985	0.705312	0.0507339	-0.372991	-0.0784048	0.101559
AGLA	OGS	299	973	0.691121	0.0706629	-0.360124	-0.0170481	0.0810797
AGLA	OGS	300	976	0.673174	0.1165	-0.436747	-0.0366408	0.121371
AGLA	OGS	301	977	0.66947	0.0808905	-0.363487	-0.0530002	0.0586098
AGLA	OGS	302	982	0.689481	0.0364217	-0.371428	-0.0690146	0.123413
AGLA	OGS	303	982	0.694934	0.124128	-0.388081	0.00758446	0.143751
AGLA	OGS	304	974	0.657882	0.0511734	-0.349966	-0.0785917	0.107232
AGLA	OGS	305	975	0.680289	0.122038	-0.377461	-0.0442873	0.103047
AGLA	OGS	306	983	0.691159	0.104197	-0.389347	-0.0253633	0.0811805
AGLA	OGS	307	975	0.67762	0.0834388	-0.364296	-0.0546389	0.0536136
AGLA	OGS	308	981	0.679154	0.0897953	-0.40062	-0.0617741	0.150247
AGLA	OGS	309	979	0.668427	0.086179	-0.382893	-0.0317332	0.0723488
AGLA	OGS	310	982	0.675303	0.0758817	-0.326616	-0.0431302	0.057446
AGLA	OGS	311	983	0.680693	0.0691323	-0.371564	-0.0191841	0.0608396
AGLA	OGS	312	983	0.70586	0.0715836	-0.368293	-0.0485272	0.123566
AGLA	OGS	313	978	0.706246	0.123274	-0.314399	-0.0556625	0.140853
AGLA	OGS	314	986	0.675326	0.058048	-0.371806	-0.111808	0.0612079
AGLA	OGS	315	975	0.681569	0.120333	-0.370866	-0.0170961	0.103026
AGLA	OGS	316	985	0.70171	0.0769852	-0.413766	0.0634536	0.165652
AGLA	OGS	317	982	0.678869	0.04584	-0.384001	-0.00923843	0.0407024
AGLA	OGS	318	975	0.663031	0.0556316	-0.346875	-0.0557346	0.0459854
AGLA	OGS	319	980	0.672053	0.0277934	-0.349407	-0.0288234	0.0922706
AGLA	OGS	320	980	0.676341	0.108174	-0.354107	0.00233889	0.0727488
AGLA	OGS	321	977	0.708386	0.0578751	-0.39711	-0.0493504	0.120307
AGLA	OGS	322	983	0.656835	0.142902	-0.32415	-0.0144849	0.0511993
AGLA	OGS	323	973	0.667897	0.06721	-0.371339	-0.0745812	0.0637075
AGLA	OGS	324	979	0.677031	0.0872706	-0.342614	-0.0287014	0.103672
AGLA	OGS	325	984	0.677865	0.11472	-0.310273	-0.0329171	0.130143
AGLA	OGS	326	979	0.71069	0.103545	-0.346063	-0.0588239	0.162226
AGLA	OGS	327	981	0.680103	0.107596	-0.406872	-0.0353767	0.0847035
AGLA	OGS	328	971	0.688708	0.0910048	-0.351997	-0.00861424	0.087949
AGLA	OGS	329	979	0.654721	0.103105	-0.340287	-0.0613117	0.0648637
AGLA	OGS	330	981	0.682257	0.100999	-0.391704	-0.0578519	0.0839286
AGLA	OGS	331	970	0.682608	-0.000160029	-0.359706	-0.0136881	0.100519
AGLA	OGS	332	978	0.679169	0.143038	-0.325833	-0.0741692	0.0673975
AGLA	OGS	333	969	0.687018	0.0979124	-0.343464	-0.0219049	0.115273
AGLA	OGS	334	982	0.702285	0.0613884	-0.384193	-0.0842811	0.0754081
AGLA	OGS	335	985	0.66768	0.0714166	-0.325137	-0.0278855	0.0773106
AGLA	OGS	336	983	0.651354	0.0872368	-0.376627	-0.020341	0.0634358
AGLA	OGS	337	981	0.691216	0.0463274	-0.361203	-0.111962	0.13506
AGLA	OGS	338	977	0.660989	0.0764078	-0.334522	-0.0268269	0.0619869
AGLA	OGS	339	981	0.678011	0.016656	-0.350919	-0.0396399	0.0932478
AGLA	OGS	340	979	0.671261	0.0624943	-0.35492	0.0304412	0.0543434
AGLA	OGS	341	981	0.691674	0.129308	-0.273181	-0.00819752	0.131581
AGLA	OGS	342	974	0.722565	0.101378	-0.328487	-0.0206017	0.107123
AGLA	OGS	343	980	0.662389	0.0434862	-0.318673	0.00191002	0.12175
AGLA	OGS	344	979	0.695518	0.0735051	-0.399345	-0.0732033	0.137766
AGLA	OGS	345	973	0.692188	0.13054	-0.368063	-0.0477309	0.0365059
AGLA	OGS	346	977	0.692497	0.0694357	-0.319149	0.00862843	0.0873577
AGLA	OGS	347	976	0.686623	0.133343	-0.333172	-0.0663417	0.0495688
AGLA	OGS	348	980	0.63675	0.0601207	-0.363731	-0.00145242	0.0710852
AGLA	OGS	349	979	0.702824	0.067029	-0.428961	-0.0587192	0.140761
AGLA	OGS	350	980	0.71822	0.0880137	-0.354688	-0.0260281	0.130413
AGLA	OGS	351	986	0.690573	0.0885872	-0.369958	-0.039904	0.12589
AGLA	OGS	352	973	0.669161	0.0590586	-0.395871	-0.0251756	0.0570827
AGLA	OGS	353	973	0.698052	0.131188	-0.401176	0.0351852	0.112376
AGLA	OGS	354	975	0.674622	0.0413959	-0.391928	-0.0136594	0.0825555
AGLA	OGS	355	978	0.654894	-0.00223651	-0.311298	-0.0310217	0.0779833
AGLA	OGS	356	984	0.711274	0.0870799	-0.402808	-0.0405124	0.106629
AGLA	OGS	357	973	0.669971	0.0855024	-0.373852	-0.01052	0.0351018
AGLA	OGS	358	980	0.671836	0.0641549	-0.396696	-0.00999099	0.103027
AGLA	OGS	359	976	0.667478	0.0488336	-0.35912	-0.0011436	0.088761
AGLA	OGS	360	975	0.67635	0.0865756	-0.361487	0.025038	0.0713608
AGLA	OGS	361	981	0.689684	0.0924808	-0.357219	-0.0963696	0.130549
AGLA	OGS	362	983	0.671312	0.0903014	-0.386766	-0.0250335	0.0960109
AGLA	OGS	363	979	0.659324	0.106435	-0.348699	-0.0248434	0.0756784
AGLA	OGS	364	977	0.704051	0.0871009	-0.34187	-0.0185797	0.109689
AGLA	OGS	365	970	0.645213	0.0958153	-0.363855	-0.0194323	0.0526436
AGLA	OGS	366	982	0.674408	0.0455371	-0.37165	-0.0492986	0.084475
AGLA	OGS	367	985	0.694608	0.101014	-0.358609	-0.0298453	0.144248
AGLA	OGS	368	979	0.673049	0.0990456	-0.355722	-0.0616228	0.0991154
AGLA	OGS	369	981	0.698491	0.0668487	-0.365648	-0.0313573	0.142949
AGLA	OGS	370	982	0.656289	0.10225	-0.360537	-0.0851449	0.0705388
AGLA	OGS	371	979	0.672766	0.0717592	-0.373936	-0.0620356	0.0638317
AGLA	OGS	372	975	0.690492	0.0598713	-0.399675	-0.0214875	0.101536
AGLA	OGS	373	974	0.671752	0.061144	-0.32227	-0.0788358	0.0364684
AGLA	OGS	374	975	0.677732	0.0647162	-0.37846	-0.0193833	0.0681801
AGLA	OGS	375	977	0.706918	0.0734713	-0.33748	-0.0675708	0.161048
AGLA	OGS	376	982	0.695897	0.0316271	-0.318103	-0.0145113	0.0878432
AGLA	OGS	377	976	0.67697	0.0592835	-0.366817	-0.0410822	0.0431799
AGLA	OGS	378	975	0.689751	0.0628276	-0.366246	-0.0616206	0.0977048
AGLA	OGS	379	989	0.657762	0.0389849	-0.372543	-0.0193778	0.0100442
AGLA	OGS	380	978	0.689921	0.0191419	-0.346561	-0.0853079	0.108257
AGLA	OGS	381	976	0.658833	0.0435137	-0.392061	-0.0747269	0.0761733
AGLA	OGS	382	971	0.682039	0.0770498	-0.305048	-0.0405667	0.0550967
AGLA	OGS	383	987	0.682833	0.0589356	-0.330114	-0.0953737	0.0825014
AGLA	OGS	384	980	0.64322	0.0850823	-0.350829	-0.0651597	0.0829749
AGLA	OGS	385	979	0.681695	0.0710891	-0.357579	-0.0275525	0.109215
AGLA	OGS	386	975	0.688312	-0.0248641	-0.371099	-0.0874315	0.0987544
AGLA	OGS	387	971	0.691835	0.0536039	-0.396326	-0.0350149	0.0880418
AGLA	OGS	388	974	0.673422	0.0846087	-0.386722	-0.0312887	0.0470179
AGLA	OGS	389	977	0.644335	0.0557972	-0.356839	-0.0304833	0.0445052
AGLA	OGS	390	979	0.693773	0.0537704	-0.379089	-0.0501808	0.167845
AGLA	OGS	391	988	0.69976	0.102381	-0.384414	-0.019053	0.151431
AGLA	OGS	392	976	0.699274	0.0262382	-0.359188	-0.076533	0.0732223
AGLA	OGS	393	978	0.696702	0.0905407	-0.325191	-0.0587898	0.0640081
AGLA	OGS	394	973	0.705604	-0.0170878	-0.345401	-0.0176848	0.145276
AGLA	OGS	395	982	0.692928	0.0637911	-0.330231	-0.0222617	0.00920504
AGLA	OGS	396	977	0.688163	0.0880121	-0.374573	0.0216976	0.0573436
AGLA	OGS	397	977	0.690427	0.142277	-0.343363	-0.031015	0.119639
AGLA	OGS	398	972	0.681492	0.0824074	-0.3272	-0.0557391	0.103172
AGLA	OGS	399	984	0.693182	0.115481	-0.347727	-0.0216042	0.115629
AGLA	OGS	400	980	0.667809	0.115498	-0.371575	-0.0532558	0.0723429
AGLA	OGS	401	983	0.686165	0.0991318	-0.347721	-0.0404076	0.106327
AGLA	OGS	402	981	0.672424	0.145367	-0.340756	0.00305853	0.0884918
AGLA	OGS	403	983	0.641277	0.0569679	-0.31252	-0.0520833	0.049854
AGLA	OGS	404	979	0.694041	0.110937	-0.373918	-0.0751983	0.0483039
AGLA	OGS	405	981	0.688154	0.0218716	-0.363315	-0.029296	0.0686456
AGLA	OGS	406	990	0.678275	0.0806	-0.352994	-0.0198347	0.120182
AGLA	OGS	407	976	0.681631	0.114376	-0.355664	-0.00622757	0.104494
AGLA	OGS	408	973	0.64966	0.087471	-0.387207	-0.00456959	0.0283912
AGLA	OGS	409	984	0.667074	0.11593	-0.376824	-0.0165373	0.0883696
AGLA	OGS	410	978	0.695222	0.0362921	-0.399915	-0.0257761	0.111462
AGLA	OGS	411	973	0.691004	0.0862199	-0.351046	-0.089246	0.100585
AGLA	OGS	412	983	0.686433	0.089066	-0.338487	-0.00985399	0.0894141
AGLA	OGS	413	967	0.666822	0.0129769	-0.385453	-0.0487881	0.107621
AGLA	OGS	414	982	0.709397	0.0989368	-0.399468	-0.0349484	0.105944
AGLA	OGS	415	977	0.688021	0.12342	-0.325269	0.015782	0.142443
AGLA	OGS	416	969	0.67406	0.0632738	-0.350007	-0.089199	0.034029
AGLA	OGS	417	985	0.680829	0.0705139	-0.32294	-0.0397113	0.0759062
AGLA	OGS	418	982	0.67248	0.0180046	-0.368854	-0.0860264	0.0636584
AGLA	OGS	419	983	0.693552	0.0802507	-0.31316	-0.00123707	0.0859203
AGLA	OGS	420	977	0.670013	0.148885	-0.36702	0.0134782	0.0625475
AGLA	OGS	421	983	0.682398	0.0993201	-0.371257	-0.0502623	0.121792
AGLA	OGS	422	973	0.657569	0.0690011	-0.323147	-0.0164054	0.0619326
AGLA	OGS	423	977	0.678989	0.110493	-0.37567	-0.0119062	0.0479537
AGLA	OGS	424	978	0.693061	0.0461618	-0.31262	-0.0458616	0.058583
AGLA	OGS	425	983	0.692604	0.0864382	-0.408177	-0.0238197	0.119498
AGLA	OGS	426	978	0.695264	0.127675	-0.355853	-0.0705267	0.120241
AGLA	OGS	427	976	0.682357	0.0554389	-0.377496	-0.0609528	0.0585708
AGLA	OGS	428	970	0.650659	0.104684	-0.371696	-0.0409404	0.0971395
AGLA	OGS	429	974	0.675876	0.0710371	-0.34948	-0.0648292	0.167966
AGLA	OGS	430	983	0.689186	0.0685105	-0.343243	-0.0645298	0.104729
AGLA	OGS	431	983	0.68585	0.111574	-0.310965	0.00594054	0.0881587
AGLA	OGS	432	976	0.668095	0.0737004	-0.390981	-0.00699468	0.0994526
AGLA	OGS	433	978	0.639595	0.125603	-0.321034	-0.0320683	0.0606453
AGLA	OGS	434	987	0.678386	0.0862616	-0.336751	-0.0520779	0.111553
AGLA	OGS	435	986	0.699239	0.104192	-0.357542	-0.0133886	0.113866
AGLA	OGS	436	984	0.700985	0.049767	-0.402396	-0.0646616	0.109372
AGLA	OGS	437	983	0.691892	0.065828	-0.347898	-0.0490032	0.121197
AGLA	OGS	438	972	0.686935	0.103543	-0.392244	0.0473924	0.118982
AGLA	OGS	439	979	0.659922	0.0766818	-0.354068	0.0122131	0.0630823
AGLA	OGS	440	976	0.671159	0.115015	-0.37785	-0.0459569	0.0233917
AGLA	OGS	441	970	0.678998	0.127808	-0.368674	-0.0625371	0.0817425
AGLA	OGS	442	975	0.686199	0.135982	-0.383727	-0.0280291	0.0762201
AGLA	OGS	443	988	0.655796	0.052009	-0.37092	-0.0634901	0.0950286
AGLA	OGS	444	980	0.650882	0.0457692	-0.372353	-0.146146	0.0483376
AGLA	OGS	445	978	0.686108	0.0289803	-0.336564	-0.0285075	0.0933962
AGLA	OGS	446	976	0.67291	0.0909587	-0.372755	0.00443846	0.104313
AGLA	OGS	447	988	0.673633	0.0861369	-0.362198	0.0184831	0.0716383
AGLA	OGS	448	980	0.68004	0.0918552	-0.388096	0.00533516	0.0668028
AGLA	OGS	449	976	0.698413	0.0824292	-0.419191	-0.0353693	0.116126
AGLA	OGS	450	970	0.679845	0.123154	-0.347521	-0.0800889	0.0699989
AGLA	OGS	451	982	0.640483	0.102336	-0.394253	0.011553	0.0438371
AGLA	OGS	452	974	0.692867	0.0654012	-0.336506	-0.0127942	0.112344
AGLA	OGS	453	972	0.694799	0.0900051	-0.346583	-0.0233907	0.121425
AGLA	OGS	454	979	0.678079	0.105404	-0.334205	-0.0409297	0.0370253
AGLA	OGS	455	982	0.688503	0.152868	-0.334496	-0.000132087	0.0473601
AGLA	OGS	456	977	0.650321	0.0704229	-0.375636	-0.00456192	0.0449878
AGLA	OGS	457	982	0.682959	0.0871805	-0.339923	-0.0297202	0.0755202
AGLA	OGS	458	980	0.660976	0.0631368	-0.350874	-0.0418575	0.120735
AGLA	OGS	459	977	0.644115	0.0983546	-0.413441	-0.025417	0.048456
AGLA	OGS	460	970	0.683847	0.0878722	-0.394968	-0.00919736	0.0742449
AGLA	OGS	461	972	0.663563	0.101262	-0.313717	-0.0579928	0.059426
AGLA	OGS	462	979	0.685744	0.0605476	-0.34634	-0.0864885	0.072903
AGLA	OGS	463	979	0.68576	0.115775	-0.318117	-0.0411147	0.151519
AGLA	OGS	464	981	0.675519	0.0838838	-0.351654	-0.0281844	0.0163993
AGLA	OGS	465	984	0.68401	0.0822787	-0.331003	0.0303164	0.101426
AGLA	OGS	466	978	0.682748	0.0833275	-0.387513	-0.0609648	0.127892
AGLA	OGS	467	974	0.676613	0.10383	-0.357863	-0.0441279	0.0838712
AGLA	OGS	468	975	0.660745	0.0338375	-0.352919	-0.0479551	0.0492617
AGLA	OGS	469	984	0.686259	0.0603545	-0.375906	-0.0762577	0.120272
AGLA	OGS	470	979	0.694777	0.0254661	-0.350788	-0.0391989	0.10979
AGLA	OGS	471	977	0.703322	0.067085	-0.383759	-0.0471563	0.126759
AGLA	OGS	472	978	0.65891	0.0711763	-0.356673	-0.0815017	0.0449103
AGLA	OGS	473	971	0.679855	0.113609	-0.378022	-0.073333	0.105103
AGLA	OGS	474	982	0.685715	0.145225	-0.351496	0.0110852	0.0881699
AGLA	OGS	475	982	0.693202	0.113954	-0.306088	-0.0100575	0.126517
AGLA	OGS	476	982	0.683338	0.130363	-0.364353	-0.00039618	0.140732
AGLA	OGS	477	978	0.693145	0.0979216	-0.385078	-0.0738075	0.10827
AGLA	OGS	478	976	0.693189	0.103643	-0.330292	-0.062405	0.0874787
AGLA	OGS	479	977	0.675709	0.063085	-0.322118	-0.0412354	0.0915996
AGLA	OGS	480	976	0.678912	0.170452	-0.372031	-0.00785079	0.108356
AGLA	OGS	481	973	0.685499	0.117125	-0.405011	-0.0293623	0.0986993
AGLA	OGS	482	980	0.652058	0.0750204	-0.354259	-0.0392262	0.0920272
AGLA	OGS	483	974	0.664332	0.0979293	-0.358378	-0.0355841	0.0966967
AGLA	OGS	484	976	0.670995	0.142961	-0.335698	-0.0778146	0.104396
AGLA	OGS	485	982	0.6674	0.0664237	-0.306256	-0.0284243	0.0313734
AGLA	OGS	486	987	0.676816	0.027576	-0.393759	0.00106915	0.103661
AGLA	OGS	487	981	0.675302	0.0793298	-0.393029	-0.103228	0.0747716
AGLA	OGS	488	979	0.699035	0.111436	-0.373354	-0.0200843	0.100987
AGLA	OGS	489	981	0.701753	0.00986458	-0.426689	-0.0666727	0.0779091
AGLA	OGS	490	976	0.696093	0.0824427	-0.39869	-0.0386164	0.121314
AGLA	OGS	491	980	0.665342	0.0760037	-0.379221	0.00443627	0.0870585
AGLA	OGS	492	973	0.662588	0.087669	-0.390388	-0.037094	0.0348497
AGLA	OGS	493	970	0.659659	0.10956	-0.369036	-0.088661	0.143544
AGLA	OGS	494	977	0.707091	0.0774992	-0.33845	-0.0512589	0.109743
AGLA	OGS	495	974	0.686117	0.0692322	-0.348393	-0.0424937	0.0342629
AGLA	OGS	496	975	0.636593	0.066401	-0.356625	-0.0599559	0.043567
AGLA	OGS	497	978	0.675316	0.0745625	-0.376945	-0.0576751	0.0639714
AGLA	OGS	498	982	0.677655	0.0487436	-0.383723	-0.0217907	0.0765986
AGLA	OGS	499	985	0.641924	0.0625767	-0.352368	-0.0198113	0.0280283
AGLA	OGS	500	975	0.650256	0.0544127	-0.299565	-0.0156283	0.0516076
AGLA	OGS	501	977	0.698102	0.0835719	-0.386694	-0.0324278	0.0632826
AGLA	OGS	502	974	0.707845	0.121028	-0.382974	-0.0387152	0.0826609
AGLA	OGS	503	980	0.690472	0.0243041	-0.372978	-0.00254154	0.102864
AGLA	OGS	504	970	0.689428	0.102659	-0.366533	-0.00596728	0.151613
AGLA	OGS	505	973	0.680323	0.0451616	-0.400527	-0.0562826	0.123814
AGLA	OGS	506	977	0.682972	0.122848	-0.298889	-0.0694463	0.0954113
AGLA	OGS	507	983	0.691817	0.0934008	-0.345651	-0.0809474	0.134072
AGLA	OGS	508	968	0.691302	0.076144	-0.347849	-0.0643092	0.125699
AGLA	OGS	509	980	0.663974	0.0292618	-0.319418	-0.0423613	0.0204954
AGLA	OGS	510	980	0.685504	0.0696532	-0.321741	-0.0567602	0.0466952
AGLA	OGS	511	982	0.687818	0.0706235	-0.320612	-0.0332186	0.0966228
AGLA	OGS	512	979	0.667786	0.0634752	-0.387341	-0.0306306	0.0843119
AGLA	OGS	513	978	0.718179	0.0140126	-0.356746	-0.0297507	0.0913336
AGLA	OGS	514	985	0.701955	0.112296	-0.415968	-0.0354233	0.149958
AGLA	OGS	515	979	0.682471	0.124318	-0.337967	-0.0452002	0.121809
AGLA	OGS	516	974	0.656612	0.0771344	-0.338379	-0.0287238	0.0489176
AGLA	OGS	517	986	0.71884	0.10314	-0.349467	-0.040264	0.0912959
AGLA	OGS	518	981	0.667512	0.110397	-0.385085	-3.05134e-06	0.0797388
AGLA	OGS	519	983	0.664467	0.0931823	-0.36741	-0.0291975	0.0289742
AGLA	OGS	520	982	0.699678	0.0769005	-0.341825	-0.0787995	0.112488
AGLA	OGS	521	976	0.70029	0.137708	-0.383162	-0.00875469	0.151904
AGLA	OGS	522	974	0.694472	0.0997715	-0.374506	-0.0289074	0.068802
AGLA	OGS	523	984	0.684743	0.0484647	-0.385227	-0.0288665	0.068344
AGLA	OGS	524	972	0.658114	0.110182	-0.381449	-0.0562918	0.110046
AGLA	OGS	525	983	0.660659	0.125258	-0.345645	-0.0341832	0.0375649
AGLA	OGS	526	977	0.689157	0.0938017	-0.386613	0.00360611	0.126664
AGLA	OGS	527	980	0.707101	0.129491	-0.347455	-0.0723657	0.111981
AGLA	OGS	528	970	0.677386	0.0908952	-0.33162	-0.0317398	0.073533
AGLA	OGS	529	972	0.661411	0.0275699	-0.334213	-0.0350642	0.0387952
AGLA	OGS	530	972	0.694828	0.106184	-0.332892	0.0086635	0.0932813
AGLA	OGS	531	979	0.710537	0.0205931	-0.400832	-0.0886493	0.102304
AGLA	OGS	532	972	0.674359	0.104899	-0.347101	0.0494317	0.116124
AGLA	OGS	533	978	0.671703	0.135699	-0.285812	-0.0539548	0.115973
AGLA	OGS	534	971	0.684918	0.0757327	-0.370309	0.00908785	0.113163
AGLA	OGS	535	986	0.675861	0.129812	-0.372234	-0.0481854	0.0929921
AGLA	OGS	536	974	0.664151	0.115957	-0.369518	0.00921238	0.075625
AGLA	OGS	537	981	0.66242	0.104872	-0.360781	-0.0449904	0.0363913
AGLA	OGS	538	978	0.657897	0.0945373	-0.348392	0.00420503	0.0561073
AGLA	OGS	539	979	0.694222	0.0950677	-0.339895	-0.0664983	0.192955
AGLA	OGS	540	979	0.666655	0.0838621	-0.338595	-0.0375158	0.0423534
AGLA	OGS	541	973	0.683691	0.107598	-0.37796	0.0497801	0.0649477
AGLA	OGS	542	972	0.678283	0.0494865	-0.378663	-0.0542259	0.0508651
AGLA	OGS	543	975	0.670439	0.112211	-0.311396	-0.0304888	0.0535277
AGLA	OGS	544	976	0.68409	0.15249	-0.350207	0.0364799	0.132683
AGLA	OGS	545	977	0.685689	0.109713	-0.36309	-0.0556287	0.0980585
AGLA	OGS	546	980	0.663409	0.120214	-0.360958	0.00230072	0.0558162
AGLA	OGS	547	979	0.700421	0.0732355	-0.349922	-0.0405972	0.0906013
AGLA	OGS	548	979	0.710132	0.131322	-0.399537	-0.0778231	0.134627
AGLA	OGS	549	979	0.668297	0.10636	-0.368652	-0.0217995	0.0630668
AGLA	OGS	550	979	0.723449	0.135544	-0.342298	-0.0742738	0.142939
AGLA	OGS	551	972	0.696316	0.060138	-0.392076	-0.0798401	0.133339
AGLA	OGS	552	977	0.645668	0.115859	-0.32019	-0.0818633	0.0475268
AGLA	OGS	553	976	0.688314	0.0552599	-0.370403	-0.0626495	0.0713703
AGLA	OGS	554	979	0.67792	0.0718156	-0.321238	-0.0462593	0.0923929
AGLA	OGS	555	981	0.663404	0.114245	-0.335191	-0.0793834	0.0557013
AGLA	OGS	556	975	0.711789	0.100904	-0.316924	-0.0663726	0.109636
AGLA	OGS	557	975	0.659736	0.0935711	-0.333262	-0.0333829	0.130535
AGLA	OGS	558	971	0.679342	0.0728596	-0.4	-0.0569886	0.0706819
AGLA	OGS	559	981	0.664065	0.0772224	-0.287011	-0.0281924	0.0659237
AGLA	OGS	560	986	0.680658	0.0573243	-0.368736	-0.0334998	0.0624841
AGLA	OGS	561	982	0.671861	0.0536494	-0.400287	-0.0401958	0.0665035
AGLA	OGS	562	986	0.697121	0.0559387	-0.379564	-0.0329892	0.160188
AGLA	OGS	563	980	0.68092	0.104977	-0.366932	-0.0583858	0.0729268
AGLA	OGS	564	982	0.664333	0.0858766	-0.358315	-0.0397773	0.0485996
AGLA	OGS	565	975	0.668535	0.0958859	-0.354749	-0.0343539	0.02105
AGLA	OGS	566	979	0.6773	0.0712943	-0.434341	-0.054445	0.0730711
AGLA	OGS	567	972	0.697435	0.113414	-0.342851	0.00802202	0.122252
AGLA	OGS	568	970	0.685299	0.108205	-0.359257	-0.0388355	0.0853586
AGLA	OGS	569	986	0.720243	0.146165	-0.370384	-0.0135642	0.120378
AGLA	OGS	570	984	0.682301	0.0808237	-0.338173	-0.0392818	0.0803799
AGLA	OGS	571	976	0.672681	0.0532551	-0.407225	-0.0525106	0.0648793
AGLA	OGS	572	982	0.673204	0.108095	-0.380336	-0.0597678	0.110718
AGLA	OGS	573	975	0.685949	0.101725	-0.365808	-0.00924777	0.0629904
AGLA	OGS	574	984	0.714133	0.0580298	-0.370148	-0.0402311	0.0706382
AGLA	OGS	575	983	0.703531	0.130072	-0.392082	-0.0429384	0.0614051
AGLA	OGS	576	983	0.673393	0.0713011	-0.368243	-0.0455114	0.10395
AGLA	OGS	577	972	0.686572	0.0910152	-0.351967	-0.0419095	0.0533505
AGLA	OGS	578	982	0.706047	0.0877767	-0.339141	-0.0269805	0.142802
AGLA	OGS	579	974	0.668155	0.0683453	-0.357257	-0.0132093	0.0402052
AGLA	OGS	580	978	0.683168	0.073273	-0.382224	-0.0334676	0.114631
AGLA	OGS	581	981	0.669122	0.0941833	-0.309534	-0.0226268	0.0985188
AGLA	OGS	582	978	0.666078	0.0800908	-0.338296	-0.119021	0.0943901
AGLA	OGS	583	978	0.708107	0.0362212	-0.391704	-0.0424076	0.0923026
AGLA	OGS	584	982	0.697284	0.0840376	-0.383692	-0.0994622	0.0840641
AGLA	OGS	585	978	0.678503	0.100657	-0.395733	-0.0331708	0.0663821
AGLA	OGS	586	973	0.669677	0.0712372	-0.351575	-0.0472992	0.114685
AGLA	OGS	587	980	0.698257	0.0917892	-0.372781	-0.095383	0.0840231
AGLA	OGS	588	981	0.676572	0.153466	-0.381299	0.0157019	0.116892
AGLA	OGS	589	978	0.687422	0.0949727	-0.367723	-0.000202913	0.131819
AGLA	OGS	590	977	0.695699	0.0539982	-0.39329	-0.0113298	0.10837
AGLA	OGS	591	979	0.717048	0.0772087	-0.358449	-0.0140643	0.129882
AGLA	OGS	592	978	0.669278	0.0994582	-0.411448	-0.0597998	0.0415431
AGLA	OGS	593	971	0.674358	0.0346228	-0.348562	-0.0435946	0.0436118
AGLA	OGS	594	976	0.666179	0.11464	-0.313996	-0.0332687	0.0748846
AGLA	OGS	595	977	0.688639	0.106451	-0.352541	-0.0202329	0.116492
AGLA	OGS	596	979	0.664821	0.0899739	-0.348786	-0.0413474	0.0450823
AGLA	OGS	597	979	0.672402	0.0931867	-0.36095	-0.0824877	0.06675
AGLA	OGS	598	982	0.731547	0.123001	-0.352299	-0.0778615	0.12201
AGLA	OGS	599	981	0.689296	0.11802	-0.36737	-0.00361419	0.0933051
AGLA	OGS	600	973	0.689283	0.127523	-0.357057	0.0279169	0.147362
AGLA	OGS	601	977	0.676756	0.117008	-0.326748	-0.0448647	0.142782
AGLA	OGS	602	982	0.661243	0.0198721	-0.32358	-0.0969542	0.0471394
AGLA	OGS	603	982	0.660922	0.0780196	-0.400925	-0.023898	0.0147868
AGLA	OGS	604	985	0.700439	0.101424	-0.391813	-0.0359454	0.0766384
AGLA	OGS	605	975	0.69162	0.103562	-0.357851	-0.0314676	0.104328
AGLA	OGS	606	983	0.705122	0.0779457	-0.344176	-0.0309583	0.143594
AGLA	OGS	607	975	0.677345	0.0723682	-0.351208	-0.0287451	0.12418
AGLA	OGS	608	979	0.680798	0.0808972	-0.404193	-0.0757511	0.047263
AGLA	OGS	609	980	0.694307	0.0149774	-0.387659	-0.0821111	0.0705095
AGLA	OGS	610	977	0.677398	0.136495	-0.331119	-0.0684172	0.0674066
AGLA	OGS	611	976	0.702413	0.081367	-0.363458	-0.0234666	0.121196
AGLA	OGS	612	976	0.691528	0.114322	-0.350458	-0.0574139	0.151762
AGLA	OGS	613	983	0.695126	0.0364979	-0.385148	-0.0332398	0.103652
AGLA	OGS	614	978	0.691233	0.0832385	-0.366617	-0.0195019	0.102973
AGLA	OGS	615	981	0.706403	0.0884932	-0.404874	0.0145799	0.108669
AGLA	OGS	616	980	0.658553	0.0332609	-0.378091	-0.0644126	0.0262789
AGLA	OGS	617	979	0.702001	0.070699	-0.41579	-0.0228514	0.0789975
AGLA	OGS	618	977	0.683334	0.066304	-0.352208	-0.0352214	0.0382728
AGLA	OGS	619	978	0.682916	0.066711	-0.343035	-0.0633215	0.0888421
AGLA	OGS	620	978	0.66575	0.0832273	-0.357516	-0.0194544	0.0836146
AGLA	OGS	621	970	0.676098	0.098789	-0.328612	-0.0490889	0.126506
AGLA	OGS	622	977	0.685696	0.0608175	-0.369058	-0.0209457	0.0887419
AGLA	OGS	623	986	0.659354	0.0806789	-0.352625	0.00425094	0.0918619
AGLA	OGS	624	982	0.687966	0.0305263	-0.37623	-0.0181141	0.141906
AGLA	OGS	625	981	0.717102	0.1015	-0.341561	-0.00289431	0.176758
AGLA	OGS	626	979	0.686588	0.110322	-0.347705	-0.0407618	0.115447
AGLA	OGS	627	981	0.715169	0.130286	-0.347658	0.011483	0.134669
AGLA	OGS	628	972	0.689044	0.0753138	-0.350527	-0.0486863	0.0945649
AGLA	OGS	629	983	0.656023	0.0400762	-0.287718	-0.0556175	0.0456296
AGLA	OGS	630	982	0.678483	0.0545944	-0.368714	-0.0452759	0.116468
AGLA	OGS	631	982	0.679242	0.0660565	-0.37865	-0.0125827	0.0425355
AGLA	OGS	632	979	0.66474	0.0467891	-0.337377	0.0335593	0.0301899
AGLA	OGS	633	980	0.699434	0.0701303	-0.385047	-0.0124596	0.123375
AGLA	OGS	634	978	0.67768	0.0856377	-0.405934	-0.0168056	0.0239627
AGLA	OGS	635	979	0.664707	0.0749785	-0.357372	-0.0780198	0.0799843
AGLA	OGS	636	977	0.688472	0.0200434	-0.377187	-0.0266187	0.102408
AGLA	OGS	637	981	0.678885	0.025726	-0.398117	0.00866483	0.0438689
AGLA	OGS	638	980	0.720268	0.059994	-0.330751	-0.074256	0.123336
AGLA	OGS	639	980	0.709939	0.0965244	-0.347342	-0.0803166	0.137062
AGLA	OGS	640	984	0.671891	0.0534523	-0.406251	0.00991327	0.0764636
AGLA	OGS	641	982	0.663732	0.0536201	-0.353721	-0.017247	0.032361
AGLA	OGS	642	978	0.676772	0.0925517	-0.311818	-0.0274086	0.0517785
AGLA	OGS	643	978	0.710747	0.100356	-0.379216	-0.041881	0.0728833
AGLA	OGS	644	981	0.675814	0.111956	-0.36924	-0.0959461	0.070267
AGLA	OGS	645	969	0.657682	0.0925284	-0.377506	-0.0477569	0.10403
AGLA	OGS	646	970	0.670167	0.107738	-0.347411	-0.0259446	0.0779399
AGLA	OGS	647	983	0.682012	0.0858851	-0.362484	-0.0285156	0.0826878
AGLA	OGS	648	975	0.693043	0.0826136	-0.362127	-0.00665632	0.144467
AGLA	OGS	649	982	0.685707	0.0673117	-0.355341	-0.0158233	0.0812483
AGLA	OGS	650	987	0.689899	-0.0107084	-0.348558	-0.0495379	0.0451341
AGLA	OGS	651	983	0.656378	0.0723038	-0.400898	0.0513249	0.088986
AGLA	OGS	652	972	0.672205	0.00778325	-0.389238	-0.0380166	0.053368
AGLA	OGS	653	975	0.648508	0.0952573	-0.404998	-0.0149365	0.0472406
AGLA	OGS	654	988	0.691808	0.0162792	-0.428937	-0.0306035	0.122778
AGLA	OGS	655	980	0.696002	0.0490922	-0.319709	-0.0423113	0.113472
AGLA	OGS	656	980	0.676731	0.0828039	-0.33673	-0.0719233	0.0754944
AGLA	OGS	657	976	0.65984	0.078831	-0.363418	-0.0462293	0.0736916
AGLA	OGS	658	978	0.682696	0.146141	-0.295747	-0.0471524	0.0922316
AGLA	OGS	659	974	0.684871	0.10439	-0.338566	-0.0047658	0.0973874
AGLA	OGS	660	984	0.675186	0.0397744	-0.387415	-0.00280653	0.0852983
AGLA	OGS	661	986	0.701823	0.09137	-0.380922	-0.0532825	0.11858
AGLA	OGS	662	983	0.671461	0.125572	-0.297144	-0.0268786	0.0801502
AGLA	OGS	663	979	0.674401	0.0479042	-0.352665	-0.0400725	0.0864803
AGLA	OGS	664	979	0.667504	0.0897559	-0.385606	-0.0617372	0.068442
AGLA	OGS	665	971	0.673888	0.111544	-0.288067	0.0138745	0.0578099
AGLA	OGS	666	976	0.653067	0.078282	-0.347475	-0.0369564	0.0894231
AGLA	OGS	667	969	0.695962	0.0454324	-0.387806	-0.0807321	0.12133
AGLA	OGS	668	982	0.691563	0.0518046	-0.351085	-0.00178232	0.0721108
AGLA	OGS	669	976	0.695098	0.0499777	-0.349247	-0.0227732	0.0771566
AGLA	OGS	670	975	0.669994	0.105636	-0.383158	-0.070933	0.0273591
AGLA	OGS	671	973	0.66698	0.102096	-0.392526	-0.0564277	0.0934
AGLA	OGS	672	972	0.682013	0.079638	-0.374408	-0.0622234	0.0956339
AGLA	OGS	673	974	0.679315	0.0652426	-0.322765	-0.0726327	0.0784933
AGLA	OGS	674	978	0.670313	0.0671017	-0.336747	-0.0730635	0.112729
AGLA	OGS	675	977	0.67074	0.0816634	-0.320078	-0.0255076	0.0764812
AGLA	OGS	676	976	0.66517	0.0764626	-0.365802	-0.0168848	0.0667868
AGLA	OGS	677	980	0.665399	0.0735904	-0.366776	-0.0896702	0.0929623
AGLA	OGS	678	980	0.688291	0.0486848	-0.324669	-0.0744353	0.0652615
AGLA	OGS	679	982	0.686583	0.0473844	-0.409576	-0.0876249	0.0838455
AGLA	OGS	680	971	0.690298	0.0629042	-0.389377	-0.0166745	0.100622
AGLA	OGS	681	972	0.687291	0.115055	-0.350079	-0.046701	0.0947891
AGLA	OGS	682	981	0.691446	0.0266474	-0.387758	-0.0757243	0.0511232
AGLA	OGS	683	984	0.668896	0.102241	-0.349306	-0.01814	0.0652831
AGLA	OGS	684	982	0.666478	0.0887059	-0.333121	-0.0663402	0.0910105
AGLA	OGS	685	983	0.721305	0.117702	-0.383744	-0.0595733	0.126182
AGLA	OGS	686	985	0.67608	0.133887	-0.328143	0.016656	0.130567
AGLA	OGS	687	980	0.690059	0.100399	-0.306656	-0.0596733	0.0977425
AGLA	OGS	688	980	0.675769	0.125988	-0.355074	-0.0245025	0.0925467
AGLA	OGS	689	982	0.665507	0.0711707	-0.407243	-0.0378152	0.0379164
AGLA	OGS	690	980	0.690208	0.0401455	-0.433932	-0.023094	0.0988334
AGLA	OGS	691	978	0.707173	0.0963396	-0.415152	-0.0245487	0.0925996
AGLA	OGS	692	980	0.679063	0.0737468	-0.403903	-0.0494223	0.0837524
AGLA	OGS	693	969	0.709282	0.0724135	-0.377515	-0.0229898	0.114096
AGLA	OGS	694	985	0.696312	0.10715	-0.351634	-0.0291126	0.118223
AGLA	OGS	695	987	0.685087	0.0860367	-0.32812	-0.017405	0.0567571
AGLA	OGS	696	980	0.700352	0.0480117	-0.387201	-0.0530769	0.111973
AGLA	OGS	697	981	0.693592	0.0476712	-0.330265	-0.0946107	0.114285
AGLA	OGS	698	978	0.707309	0.0793834	-0.368859	-0.0560829	0.0968473
AGLA	OGS	699	980	0.669633	0.118183	-0.33705	0.0173579	0.0645838
AGLA	OGS	700	987	0.710112	0.0946332	-0.383546	-0.0498155	0.127579
AGLA	OGS	701	975	0.691507	0.0815842	-0.361149	-0.042465	0.0726194
AGLA	OGS	702	980	0.683483	0.107442	-0.287827	-0.0166269	0.108571
AGLA	OGS	703	980	0.702635	0.0602104	-0.382005	-0.0669768	0.108122
AGLA	OGS	704	976	0.671961	0.0930762	-0.346617	-0.0369805	0.0303166
AGLA	OGS	705	976	0.689859	0.164722	-0.35755	-0.0370065	0.106309
AGLA	OGS	706	982	0.684579	0.132211	-0.367278	0.0301409	0.0688037
AGLA	OGS	707	973	0.670488	0.0971778	-0.370401	-0.0582742	0.039371
AGLA	OGS	708	973	0.68425	0.131108	-0.34998	-0.055474	0.148829
AGLA	OGS	709	977	0.661695	0.172482	-0.351224	-0.0138703	0.144003
AGLA	OGS	710	980	0.67904	0.126849	-0.32207	-0.00484016	0.124041
AGLA	OGS	711	979	0.647135	0.0408788	-0.368157	-0.0650578	0.0192979
AGLA	OGS	712	987	0.660003	0.108368	-0.371481	0.00376726	0.0882694
AGLA	OGS	713	976	0.678704	0.0670908	-0.387205	0.0323887	0.0446929
AGLA	OGS	714	981	0.682706	0.12333	-0.341077	0.0263595	0.124751
AGLA	OGS	715	982	0.681906	0.0462844	-0.355317	-0.088204	0.0749496
AGLA	OGS	716	970	0.686633	0.0391827	-0.362702	0.0208995	0.116691
AGLA	OGS	717	977	0.661725	0.0390702	-0.360009	-0.0215803	0.020056
AGLA	OGS	718	975	0.683376	0.104235	-0.36595	-0.0402516	0.0988558
AGLA	OGS	719	974	0.71474	0.0594204	-0.37897	-0.0297856	0.161163
AGLA	OGS	720	973	0.666795	0.0715516	-0.345321	-0.0778185	0.0351819
AGLA	OGS	721	982	0.715813	0.0903905	-0.355048	-0.00477934	0.0946431
AGLA	OGS	722	986	0.711389	0.099687	-0.347778	0.0305162	0.0937437
AGLA	OGS	723	979	0.666224	0.0975627	-0.382366	-0.0462254	0.0900559
AGLA	OGS	724	986	0.709089	0.0794802	-0.369773	-0.0494557	0.155966
AGLA	OGS	725	985	0.664323	0.0501828	-0.331382	-0.0699295	0.0398956
AGLA	OGS	726	978	0.701704	0.0677006	-0.331252	-0.0217626	0.109177
AGLA	OGS	727	980	0.688732	0.0459992	-0.402909	-0.0468067	0.0845753
AGLA	OGS	728	987	0.694	0.0528322	-0.341652	-0.0972024	0.0994983
AGLA	OGS	729	974	0.6975	0.059672	-0.36449	-0.059151	0.125432
AGLA	OGS	730	977	0.674559	0.0850181	-0.349553	-0.0504448	0.0387923
AGLA	OGS	731	974	0.706799	0.0901727	-0.323792	-0.00636846	0.054357
AGLA	OGS	732	987	0.694907	0.0435305	-0.357688	-0.0554771	0.106745
AGLA	OGS	733	977	0.698789	0.0950041	-0.387637	-0.0627105	0.104169
AGLA	OGS	734	977	0.664912	0.0989286	-0.366987	-0.0698657	0.0631559
AGLA	OGS	735	983	0.667478	0.0541073	-0.406657	-0.0441905	0.0606082
AGLA	OGS	736	985	0.701967	0.124958	-0.367518	-0.0739956	0.097536
AGLA	OGS	737	982	0.666598	0.0897367	-0.354358	-0.045936	0.0478086
AGLA	OGS	738	981	0.69618	0.0350101	-0.339951	-0.0746147	0.119285
AGLA	OGS	739	983	0.656968	0.0379375	-0.334878	-0.00342675	0.0672541
AGLA	OGS	740	980	0.679567	0.0711244	-0.366203	-0.0314243	0.0979197
AGLA	OGS	741	974	0.64899	0.140364	-0.296493	-0.0351852	0.0856096
AGLA	OGS	742	978	0.689859	0.0471459	-0.382365	-0.0122709	0.0794363
AGLA	OGS	743	981	0.674871	0.0705862	-0.354939	-0.0663105	0.0759021
AGLA	OGS	744	978	0.709053	0.0853393	-0.406792	-0.0105347	0.139175
AGLA	OGS	745	982	0.675629	0.0769694	-0.319623	0.0149466	0.0944849
AGLA	OGS	746	976	0.647823	0.0952768	-0.40618	-0.0623906	0.0714781
AGLA	OGS	747	980	0.690632	0.119819	-0.344154	-0.00472913	0.128485
AGLA	OGS	748	979	0.669873	0.100047	-0.349145	-0.0477577	0.0851742
AGLA	OGS	749	987	0.686751	0.0441955	-0.398748	-0.0655716	0.1133
AGLA	OGS	750	969	0.688992	0.0866398	-0.361381	-0.0577997	0.0752326
AGLA	OGS	751	983	0.662739	0.0654456	-0.32997	-0.0217394	0.0150145
AGLA	OGS	752	974	0.689545	0.039294	-0.361315	-0.0898157	0.110783
AGLA	OGS	753	984	0.702068	0.0675563	-0.39309	-0.0304841	0.187801
AGLA	OGS	754	977	0.704166	0.141341	-0.35204	0.0148808	0.122332
AGLA	OGS	755	973	0.691353	0.07501	-0.317662	-0.0245177	0.108061
AGLA	OGS	756	990	0.678601	0.0549833	-0.374231	-0.0186909	0.0670826
AGLA	OGS	757	985	0.669777	0.0604168	-0.372207	-0.0079666	0.0782478
AGLA	OGS	758	984	0.698611	0.0674533	-0.364334	-0.0674484	0.104391
AGLA	OGS	759	976	0.671168	0.0688204	-0.37654	0.0200674	0.0671285
AGLA	OGS	760	980	0.661503	0.100198	-0.337313	-0.0518606	0.0845956
AGLA	OGS	761	976	0.680155	0.0947264	-0.32583	-0.0750186	0.0965789
AGLA	OGS	762	975	0.698381	0.094417	-0.394235	-0.00698849	0.110735
AGLA	OGS	763	980	0.660954	0.0510806	-0.354792	-0.0585391	0.0590764
AGLA	OGS	764	983	0.664165	0.120966	-0.359621	-0.0374354	0.0848036
AGLA	OGS	765	982	0.679872	0.131483	-0.287608	-0.00109784	0.121989
AGLA	OGS	766	984	0.685171	0.046124	-0.343638	-0.0398838	0.0527207
AGLA	OGS	767	977	0.686117	0.0904994	-0.34638	0.0124335	0.122153
AGLA	OGS	768	965	0.694112	0.0645459	-0.373775	-0.0386019	0.124008
AGLA	OGS	769	982	0.689632	0.0768642	-0.37183	-0.0255568	0.0852793
AGLA	OGS	770	977	0.734771	0.111133	-0.35914	-0.060358	0.120332
AGLA	OGS	771	988	0.682603	0.0585787	-0.37878	-0.0388867	0.101074
AGLA	OGS	772	969	0.661805	0.024278	-0.407304	-0.054264	0.0874126
AGLA	OGS	773	977	0.68337	0.0745112	-0.364561	-0.0415589	0.0989785
AGLA	OGS	774	978	0.678716	0.144383	-0.374516	-0.0575695	0.0889169
AGLA	OGS	775	984	0.65779	0.0920924	-0.35738	-0.0181895	0.0175183
AGLA	OGS	776	975	0.680022	0.108078	-0.326821	-0.064627	0.0611923
AGLA	OGS	777	984	0.674826	0.0695141	-0.364754	-0.0826886	0.0611932
AGLA	OGS	778	964	0.665422	0.0682208	-0.34543	-0.0280634	0.0704762
AGLA	OGS	779	983	0.692583	0.0999492	-0.367688	-0.0364601	0.17697
AGLA	OGS	780	977	0.70048	0.0829985	-0.389788	-0.0619672	0.160714
AGLA	OGS	781	977	0.678135	0.131463	-0.357606	-0.02221	0.0960219
AGLA	OGS	782	982	0.704917	0.0809249	-0.356799	-0.0538642	0.119475
AGLA	OGS	783	988	0.677925	0.0962047	-0.385302	-0.0625731	0.0165796
AGLA	OGS	784	971	0.674149	0.0533352	-0.373862	-0.0254723	0.0975027
AGLA	OGS	785	979	0.674207	0.12951	-0.343737	-0.0111267	0.0923375
AGLA	OGS	786	975	0.690633	0.0399735	-0.364357	-0.120788	0.105919
AGLA	OGS	787	969	0.631222	0.113895	-0.319851	0.0225365	0.018025
AGLA	OGS	788	985	0.685509	0.0625888	-0.395871	0.0212326	0.0710403
AGLA	OGS	789	973	0.690047	0.0988628	-0.380748	-0.0514341	0.118651
AGLA	OGS	790	987	0.736396	0.114192	-0.295573	-0.081324	0.146473
AGLA	OGS	791	975	0.711956	0.0780457	-0.3953	-0.0989712	0.14985
AGLA	OGS	792	979	0.678225	0.117878	-0.380797	-0.0611203	0.10914
AGLA	OGS	793	977	0.667316	0.0791071	-0.29276	-0.0670653	0.0614156
AGLA	OGS	794	982	0.678633	0.108285	-0.372304	-0.00772972	0.102186
AGLA	OGS	795	973	0.711257	0.0955529	-0.340135	-0.000967581	0.0891493
AGLA	OGS	796	978	0.682293	0.0622438	-0.351841	-0.0572362	0.0402361
AGLA	OGS	797	986	0.675338	0.0419693	-0.35796	-0.0529627	0.0549672
AGLA	OGS	798	978	0.662	0.0183488	-0.386834	-0.0791938	0.03681
AGLA	OGS	799	984	0.680606	0.0500034	-0.37923	-0.0319096	0.114106
AGLA	OGS	800	972	0.676819	0.0681511	-0.382515	-0.066842	0.0843459
AGLA	OGS	801	989	0.675955	0.0729285	-0.354522	-0.0597063	0.113375
AGLA	OGS	802	978	0.694038	0.104549	-0.370751	-0.0435878	0.110746
AGLA	OGS	803	976	0.667939	0.0580573	-0.309608	0.00791103	0.0982101
AGLA	OGS	804	980	0.667716	0.0520323	-0.334853	-0.102257	0.0371018
AGLA	OGS	805	976	0.700887	0.0667656	-0.371354	-0.0598005	0.064632
AGLA	OGS	806	976	0.690606	0.0458657	-0.399891	-0.042342	0.0796331
AGLA	OGS	807	971	0.699549	0.0754741	-0.341384	-0.0174212	0.075679
AGLA	OGS	808	980	0.678888	0.0821948	-0.372851	0.00291112	0.0939162
AGLA	OGS	809	984	0.700321	0.0317721	-0.409859	-0.074256	0.0963943
AGLA	OGS	810	982	0.679739	0.0385459	-0.365344	-0.0800592	0.108867
AGLA	OGS	811	975	0.664797	0.0929855	-0.346038	0.00843125	0.0574188
AGLA	OGS	812	972	0.702053	0.0755848	-0.348226	-0.00703932	0.0748828
AGLA	OGS	813	984	0.685819	0.121028	-0.342271	-0.0280097	0.101771
AGLA	OGS	814	982	0.667398	0.131469	-0.335803	0.00641788	0.0702405
AGLA	OGS	815	976	0.681343	0.0326993	-0.398859	-0.0205185	0.149104
AGLA	OGS	816	981	0.691685	0.0941987	-0.311903	-0.0230331	0.0933064
AGLA	OGS	817	972	0.679455	0.0651274	-0.331105	-0.00462449	0.0937852
AGLA	OGS	818	986	0.702972	0.104842	-0.351254	-0.0604635	0.102753
AGLA	OGS	819	976	0.665391	0.0845651	-0.343612	-0.0318522	0.0635209
AGLA	OGS	820	980	0.653677	0.0808032	-0.354807	-0.0157304	0.0628497
AGLA	OGS	821	983	0.689723	0.0662358	-0.389793	-0.0228896	0.0918593
AGLA	OGS	822	985	0.681401	0.113736	-0.350888	-0.0244847	0.0820107
AGLA	OGS	823	978	0.668546	0.14529	-0.340117	0.00715583	0.0654814
AGLA	OGS	824	980	0.675151	0.0250229	-0.401614	-0.0555297	0.0885652
AGLA	OGS	825	989	0.693806	0.0717504	-0.341465	-0.00387121	0.13369
AGLA	OGS	826	981	0.662846	0.108324	-0.359701	-0.062497	0.0482971
AGLA	OGS	827	980	0.668016	0.0832811	-0.338818	-0.0667391	0.103212
AGLA	OGS	828	981	0.701316	0.0490921	-0.41712	-0.0314199	0.107098
AGLA	OGS	829	980	0.697607	0.0904047	-0.403187	-0.0312583	0.112154
AGLA	OGS	830	977	0.627223	0.0594399	-0.354367	-0.015803	0.0197916
AGLA	OGS	831	985	0.685892	0.102305	-0.375291	0.0111835	0.0884494
AGLA	OGS	832	978	0.679265	0.0971724	-0.383624	-0.107286	0.0551572
AGLA	OGS	833	978	0.679945	0.095597	-0.393547	-0.0656202	0.0941421
AGLA	OGS	834	980	0.679184	0.0973416	-0.383749	0.00338445	0.0801049
AGLA	OGS	835	973	0.663924	0.0619755	-0.365649	-0.0591203	0.081997
AGLA	OGS	836	977	0.694101	0.0693797	-0.343295	-0.0435592	0.13303
AGLA	OGS	837	982	0.701788	0.0515756	-0.380959	0.0201508	0.108552
AGLA	OGS	838	976	0.668621	0.0708812	-0.376356	-0.0172537	0.105521
AGLA	OGS	839	983	0.685246	0.0551258	-0.363371	-0.0174131	0.101883
AGLA	OGS	840	975	0.701396	0.0790004	-0.34565	0.012824	0.122633
AGLA	OGS	841	977	0.687108	0.137743	-0.322067	-0.079313	0.0843669
AGLA	OGS	842	985	0.70541	0.0227775	-0.342732	-0.0233651	0.10512
AGLA	OGS	843	977	0.684001	0.110657	-0.373381	-0.0182601	0.104907
AGLA	OGS	844	983	0.67705	0.0879055	-0.359089	-0.0809912	0.0949167
AGLA	OGS	845	975	0.686249	0.0578581	-0.34661	-0.0392778	0.0778393
AGLA	OGS	846	973	0.717501	0.0219911	-0.423961	-0.0623529	0.120004
AGLA	OGS	847	975	0.701857	0.0518636	-0.360347	-0.0562702	0.111629
AGLA	OGS	848	983	0.724455	0.0515057	-0.3817	-0.0438293	0.144704
AGLA	OGS	849	969	0.711673	0.104395	-0.39704	0.00243472	0.124731
AGLA	OGS	850	979	0.697381	0.101834	-0.41254	-0.0263037	0.166224
AGLA	OGS	851	972	0.682454	0.0935976	-0.309626	-0.033508	0.10739
AGLA	OGS	852	978	0.707758	0.0446088	-0.374723	-0.08307	0.101844
AGLA	OGS	853	983	0.686737	0.0465147	-0.349164	-0.050757	0.120621
AGLA	OGS	854	985	0.672758	0.095547	-0.34773	-0.00511543	0.121152
AGLA	OGS	855	973	0.690929	0.100402	-0.399503	0.00523576	0.145639
AGLA	OGS	856	979	0.674519	0.0450626	-0.349827	-0.0759102	0.0737553
AGLA	OGS	857	973	0.673025	0.045397	-0.354986	-0.0398193	0.0605962
AGLA	OGS	858	975	0.68601	0.0630937	-0.374987	-0.0670799	0.0619565
AGLA	OGS	859	977	0.680627	0.131742	-0.393978	-0.0180878	0.0631273
AGLA	OGS	860	970	0.676335	0.0825373	-0.359101	-0.00712602	0.0657395
AGLA	OGS	861	985	0.65435	0.0992634	-0.343745	-0.0287214	0.0896777
AGLA	OGS	862	970	0.675138	0.0673016	-0.403536	-0.064698	0.064949
AGLA	OGS	863	980	0.661414	0.144514	-0.354893	-0.0352095	0.0670987
AGLA	OGS	864	974	0.657895	0.0949674	-0.346427	-0.0198205	0.0616452
AGLA	OGS	865	982	0.701198	0.101854	-0.350808	-0.0706995	0.159805
AGLA	OGS	866	977	0.696579	0.0942725	-0.388586	-0.0292152	0.114679
AGLA	OGS	867	977	0.654633	0.0800375	-0.362709	-0.0255513	0.0490723
AGLA	OGS	868	978	0.688456	0.0951256	-0.348315	-0.0890682	0.0880088
AGLA	OGS	869	967	0.698706	0.140707	-0.399852	-0.00238888	0.144267
AGLA	OGS	870	978	0.703215	0.0671275	-0.398947	-0.0513929	0.09461
AGLA	OGS	871	973	0.682422	0.0963479	-0.376871	-0.0793628	0.0840352
AGLA	OGS	872	970	0.684124	0.0684837	-0.355753	-0.0247466	0.0807044
AGLA	OGS	873	981	0.666114	-0.00590221	-0.339271	-0.0512912	0.109254
AGLA	OGS	874	982	0.665298	0.0971542	-0.357483	0.00943908	0.0802752
AGLA	OGS	875	981	0.700167	0.0810557	-0.349076	-0.0200377	0.11442
AGLA	OGS	876	983	0.702406	0.0750663	-0.337171	-0.0783904	0.12472
AGLA	OGS	877	984	0.691783	0.0520983	-0.367402	-0.0231025	0.128962
AGLA	OGS	878	977	0.706898	0.0745094	-0.370215	-0.0371996	0.118362
AGLA	OGS	879	978	0.667619	0.043256	-0.314498	-0.0488053	0.11131
AGLA	OGS	880	981	0.665455	0.0406097	-0.387206	-0.0620295	0.0544067
AGLA	OGS	881	976	0.687342	0.0621064	-0.363336	-0.0717396	0.0881799
AGLA	OGS	882	976	0.680855	0.124235	-0.373878	-0.0556416	0.0777189
AGLA	OGS	883	986	0.700694	0.0594193	-0.406856	-0.0791301	0.133688
AGLA	OGS	884	975	0.677538	0.0631204	-0.330031	-0.0651975	0.143926
AGLA	OGS	885	985	0.689834	0.0730081	-0.370526	-0.0757251	0.117494
AGLA	OGS	886	985	0.661955	0.0605943	-0.322956	-0.0369648	0.0706039
AGLA	OGS	887	980	0.686496	0.0823999	-0.338554	-0.0118897	0.0887723
AGLA	OGS	888	979	0.69247	0.131396	-0.319157	0.00947699	0.0298371
AGLA	OGS	889	978	0.685005	0.0465192	-0.375098	-0.00920103	0.0948826
AGLA	OGS	890	985	0.656142	0.0811182	-0.378236	-0.0262675	0.0426629
AGLA	OGS	891	985	0.641673	0.0962273	-0.341263	-0.0550579	0.0261585
AGLA	OGS	892	973	0.696766	0.108317	-0.3883	-0.0719633	0.130551
AGLA	OGS	893	989	0.660121	0.0593175	-0.301167	-0.0342418	0.0617642
AGLA	OGS	894	981	0.675772	0.148398	-0.389887	0.00793316	0.0808823
AGLA	OGS	895	981	0.663158	0.112277	-0.316617	-0.00233698	0.0715302
AGLA	OGS	896	983	0.693994	0.0964369	-0.301712	-0.0241018	0.11081
AGLA	OGS	897	976	0.701409	0.0728929	-0.395133	-0.0168164	0.0965905
AGLA	OGS	898	976	0.687512	0.0622549	-0.281743	-0.0571674	0.114707
AGLA	OGS	899	978	0.677791	0.0482322	-0.358682	-0.0255475	0.0727545
AGLA	OGS	900	974	0.68736	0.075835	-0.343444	-0.014697	0.0752317
AGLA	OGS	901	983	0.680872	0.000966981	-0.386488	-0.0447926	0.137749
AGLA	OGS	902	983	0.658215	0.0215331	-0.330345	-0.0585694	0.0184524
AGLA	OGS	903	981	0.712069	0.0168235	-0.354969	-0.0699355	0.114551
AGLA	OGS	904	982	0.680364	0.0433788	-0.353731	-0.0661101	0.111663
AGLA	OGS	905	970	0.684349	0.142705	-0.405317	0.0169503	0.0643086
AGLA	OGS	906	978	0.669291	0.0689428	-0.278902	-0.103284	0.113515
AGLA	OGS	907	973	0.641868	0.069791	-0.326828	-0.0482575	0.0455401
AGLA	OGS	908	983	0.669968	0.0403556	-0.320758	-0.0125676	0.081452
AGLA	OGS	909	976	0.700968	0.106569	-0.357826	-0.0546334	0.0989592
AGLA	OGS	910	971	0.68038	0.087049	-0.366505	-0.022856	0.0918133
AGLA	OGS	911	985	0.684672	0.115337	-0.343083	-0.067065	0.106131
AGLA	OGS	912	980	0.69182	0.145586	-0.32537	0.0355483	0.144481
AGLA	OGS	913	974	0.687887	0.086207	-0.408867	-0.000330114	0.110267
AGLA	OGS	914	979	0.698733	0.106865	-0.378083	-0.0324977	0.119064
AGLA	OGS	915	981	0.668248	0.0703056	-0.35361	-0.0603128	0.0659962
AGLA	OGS	916	976	0.672994	0.0875392	-0.356684	-0.0251569	0.105929
AGLA	OGS	917	988	0.67968	0.104101	-0.352936	-0.0258041	0.0786926
AGLA	OGS	918	976	0.654849	0.0117352	-0.429818	-0.0732859	0.0440398
AGLA	OGS	919	978	0.669227	0.0279349	-0.386446	-0.0650767	0.0571873
AGLA	OGS	920	978	0.700233	0.0832077	-0.340274	-0.0300365	0.105833
AGLA	OGS	921	974	0.682352	0.140887	-0.341073	-0.0387491	0.124059
AGLA	OGS	922	979	0.679404	0.0722167	-0.288638	-0.0523851	0.0430203
AGLA	OGS	923	978	0.665254	0.108318	-0.348427	0.00250388	0.112856
AGLA	OGS	924	978	0.642446	0.0996483	-0.3031	-0.017977	0.0313752
AGLA	OGS	925	977	0.703167	0.136462	-0.3614	0.0392308	0.12533
AGLA	OGS	926	982	0.688621	0.0572802	-0.376003	-0.0743116	0.0370475
AGLA	OGS	927	977	0.694058	0.105563	-0.381086	0.00617185	0.0691975
AGLA	OGS	928	979	0.658246	0.0707949	-0.356422	-0.0980019	0.0587791
AGLA	OGS	929	980	0.640477	0.0342611	-0.347298	-0.0437426	0.00310065
AGLA	OGS	930	983	0.688728	0.120886	-0.326544	0.00064025	0.0864462
AGLA	OGS	931	977	0.682125	0.0724746	-0.357838	-0.0676001	0.0723597
AGLA	OGS	932	977	0.727927	0.0709419	-0.403471	-0.0423231	0.175761
AGLA	OGS	933	982	0.693646	0.0926975	-0.342677	-0.0187801	0.0697904
AGLA	OGS	934	983	0.68677	0.0689465	-0.393975	-0.0648834	0.113856
AGLA	OGS	935	978	0.687051	0.100947	-0.384029	0.00144444	0.0633231
AGLA	OGS	936	978	0.707737	0.10905	-0.351058	-0.0079115	0.148781
AGLA	OGS	937	981	0.674138	0.0883321	-0.336107	-0.0248913	0.0882317
AGLA	OGS	938	985	0.655713	0.0919134	-0.39158	0.0171336	0.0465512
AGLA	OGS	939	981	0.682079	0.0547949	-0.399944	-0.0604364	0.102517
AGLA	OGS	940	982	0.679476	0.0665623	-0.395205	0.00243269	0.0375327
AGLA	OGS	941	975	0.693059	0.0248771	-0.345622	-0.0970969	0.0901322
AGLA	OGS	942	980	0.66683	0.0288832	-0.416764	-0.0790968	0.054598
AGLA	OGS	943	980	0.703456	0.129282	-0.386869	0.00847367	0.119756
AGLA	OGS	944	980	0.66212	0.00191974	-0.35882	-0.103466	0.0720994
AGLA	OGS	945	983	0.698639	0.115813	-0.378709	-0.0178438	0.156927
AGLA	OGS	946	976	0.665299	0.0998562	-0.344594	-0.0586981	0.050046
AGLA	OGS	947	980	0.668988	0.106385	-0.389878	0.0129589	0.087691
AGLA	OGS	948	980	0.678168	0.0657801	-0.346911	-0.0611186	0.0573759
AGLA	OGS	949	973	0.681833	0.0821826	-0.407727	-0.0320661	0.0712226
AGLA	OGS	950	981	0.699985	0.135042	-0.325533	-0.0320172	0.0693463
AGLA	OGS	951	982	0.717242	0.0459921	-0.4065	-0.0868036	0.122998
AGLA	OGS	952	984	0.693326	0.0983632	-0.406255	-0.0271745	0.131306
AGLA	OGS	953	978	0.66826	0.0415623	-0.347809	-0.0507844	0.0721587
AGLA	OGS	954	979	0.661426	0.0634692	-0.34662	0.041979	0.0361552
AGLA	OGS	955	982	0.655193	0.0908794	-0.355348	-0.0188649	0.032744
AGLA	OGS	956	975	0.685825	0.126268	-0.406727	-0.0636779	0.102632
AGLA	OGS	957	979	0.676385	0.0618179	-0.380363	-0.0370699	0.0128455
AGLA	OGS	958	986	0.684177	0.0530484	-0.379911	-0.0557622	0.084775
AGLA	OGS	959	980	0.685792	0.0531364	-0.362666	-0.0206697	0.0771726
AGLA	OGS	960	983	0.680068	0.0749006	-0.346371	-0.00104361	0.0357231
AGLA	OGS	961	979	0.680733	0.0511768	-0.363525	-0.000812823	0.0989319
AGLA	OGS	962	983	0.707168	0.0688694	-0.324916	-0.0128051	0.0893118
AGLA	OGS	963	976	0.697813	0.101358	-0.384959	0.0078501	0.163858
AGLA	OGS	964	974	0.700856	0.078524	-0.364717	-0.0540025	0.129138
AGLA	OGS	965	970	0.693411	0.131342	-0.378903	0.00205621	0.0982166
AGLA	OGS	966	970	0.686346	0.109919	-0.414938	-0.0402499	0.0756442
AGLA	OGS	967	981	0.669295	0.0697046	-0.322753	-0.0430184	0.0636274
AGLA	OGS	968	985	0.679798	0.0680599	-0.390682	-0.0583127	0.0771738
AGLA	OGS	969	972	0.691654	0.0819239	-0.345607	-0.0876238	0.11108
AGLA	OGS	970	981	0.696687	0.155406	-0.421877	-0.0327398	0.0983793
AGLA	OGS	971	984	0.67371	0.0525737	-0.345904	-0.0401354	0.0803736
AGLA	OGS	972	965	0.697757	0.139557	-0.305665	-0.0535706	0.133392
AGLA	OGS	973	971	0.703067	0.0569241	-0.372104	-0.0325878	0.0672654
AGLA	OGS	974	984	0.701804	0.101371	-0.376433	-0.00731333	0.130168
AGLA	OGS	975	979	0.642294	0.0900412	-0.395558	-0.054403	0.0863956
AGLA	OGS	976	970	0.672007	0.105849	-0.332756	0.00427989	0.113438
AGLA	OGS	977	986	0.701024	0.0566742	-0.433449	-0.0419676	0.130895
AGLA	OGS	978	978	0.676575	0.0810353	-0.4038	-0.0055326	0.0389849
AGLA	OGS	979	981	0.654133	0.104556	-0.333345	-0.0179518	0.0322568
AGLA	OGS	980	987	0.673829	0.0730418	-0.354833	-0.0364199	0.113408
AGLA	OGS	981	971	0.694181	0.0731243	-0.341394	-0.0320295	0.114002
AGLA	OGS	982	978	0.696341	0.0864623	-0.337906	-0.0685602	0.0962298
AGLA	OGS	983	982	0.708594	0.0477281	-0.354536	-0.0547485	0.0772467
AGLA	OGS	984	981	0.659432	0.120922	-0.398857	0.0044718	0.084934
AGLA	OGS	985	974	0.673363	0.0864562	-0.373956	-0.0660239	0.0816621
AGLA	OGS	986	971	0.695876	0.0508155	-0.413495	-0.0553825	0.0802339
AGLA	OGS	987	976	0.674955	0.0840085	-0.349214	-0.0291577	0.109339
AGLA	OGS	988	983	0.684621	0.0597	-0.381328	-0.0179889	0.0338704
AGLA	OGS	989	978	0.696426	0.0725704	-0.344533	-0.0614246	0.093302
AGLA	OGS	990	985	0.690464	0.117625	-0.332037	-0.0452885	0.048446
AGLA	OGS	991	980	0.700891	0.0999976	-0.337141	-0.0984363	0.0912104
AGLA	OGS	992	980	0.695839	0.0974407	-0.379777	-0.0334986	0.123439
AGLA	OGS	993	974	0.689576	0.0416413	-0.346392	-0.036493	0.125695
AGLA	OGS	994	971	0.68334	0.0692587	-0.348968	-0.0716227	0.0982626
[truncated: 12,038 more rows]

## Sheet: ST5 - Cuticle proteins - all v1.1
Supplementary Table 5: Cuticle proteins of Oncopeltus fasciatus, excerpt from OGS v 1.1 gff.
gene_id	gene_type	transcript_owner	transcript_scaffold	transcript_start	transcript_end	transcript_strand	transcript_type	transcript_name	transcript_id	curation status
OFAS000319	gene	jbenoit	Scaffold10	636916	640772	+	mRNA	Cuticle Protein Unclassified 1	OFAS000319-RA	curated MAKER model
OFAS000462	gene	jbenoit	Scaffold7	564915	571836	+	mRNA	Cuticle protein Unclassified 1	OFAS000462-RA	curated MAKER model
OFAS000675	gene	jbenoit	Scaffold24	292220	296416	+	mRNA	Cuticle Protein Unclassified 2	OFAS000675-RA	curated MAKER model
OFAS000933	gene	jbenoit	Scaffold42	447838	464934	+	mRNA	Cuticle Protein RR-2 1	OFAS000933-RA	curated MAKER model
OFAS001063	gene	jbenoit	Scaffold23	188121	189655	+	mRNA	Cuticle Protein CPAP1 1	OFAS001063-RA	curated MAKER model
OFAS001127	gene	jbenoit	Scaffold40	1088184	1094866	+	mRNA	Cuticle Protein RR-2 2	OFAS001127-RA	curated MAKER model
OFAS001130	gene	jbenoit	Scaffold40	1123254	1127985	+	mRNA	Cuticle Protein RR-2 3	OFAS001130-RA	curated MAKER model
OFAS001183	gene	jbenoit	Scaffold73	1552	5359	-	mRNA	Cuticle Protein RR-2 4	OFAS001183-RA	curated MAKER model
OFAS001184	gene	jbenoit	Scaffold73	10577	11775	+	mRNA	Cuticle Protein RR-2 5	OFAS001184-RA	curated MAKER model
OFAS001185	gene	jbenoit	Scaffold73	144974	163445	+	mRNA	Cuticle protein Unclassified 2	OFAS001185-RA	curated MAKER model
OFAS001483	gene	jbenoit	Scaffold75	844095	869138	-	mRNA	Cuticle Protein CPAP1 2	OFAS001483-RA	curated MAKER model
OFAS001698	gene	jbenoit	Scaffold43	975825	980109	-	mRNA	Cuticle Protein RR-2 6	OFAS001698-RA	curated MAKER model
OFAS001699	gene	jbenoit	Scaffold43	998804	1006542	-	mRNA	Cuticle Protein RR-2 7	OFAS001699-RA	curated MAKER model
OFAS001700	gene	jbenoit	Scaffold43	1026009	1033427	-	mRNA	Cuticle Protein RR-2 8	OFAS001700-RA	curated MAKER model
OFAS001745	gene	jbenoit	Scaffold87	613351	623092	-	mRNA	Cuticle protein Unclassified 3	OFAS001745-RA	curated MAKER model
OFAS001968	gene	jbenoit	Scaffold68	914084	928343	-	mRNA	Cuticle Protein CPAP1 3	OFAS001968-RA	curated MAKER model
OFAS002278	gene	jbenoit	Scaffold101	729966	755148	-	mRNA	Cuticle Protein CPAP1 4	OFAS002278-RA	curated MAKER model
OFAS002280	gene	jbenoit	Scaffold101	894635	896459	-	mRNA	Cuticle Protein CPAP1 5	OFAS002280-RA	curated MAKER model
OFAS003072	gene	jbenoit	Scaffold197	44611	51425	+	mRNA	Cuticle Protein RR-2 9	OFAS003072-RA	curated MAKER model
OFAS003084	gene	jbenoit	Scaffold197	336972	362230	-	mRNA	Cuticle Protein CPAP3 1	OFAS003084-RA	curated MAKER model
OFAS003687	gene	jbenoit	Scaffold264	647662	653350	-	mRNA	Cuticle Protein RR-2 10	OFAS003687-RA	curated MAKER model
OFAS003953	gene	jbenoit	Scaffold170	75009	93962	-	mRNA	Cuticle Protein Unclassified 3	OFAS003953-RA	curated MAKER model
OFAS003974	gene	jbenoit	Scaffold170	616991	619093	+	mRNA	Cuticle Protein Unclassified 4	OFAS003974-RA	curated MAKER model
OFAS004147	gene	jbenoit	Scaffold272	502	13147	+	mRNA	Cuticle Protein CPAP3 2	OFAS004147-RA	curated MAKER model
OFAS004148	gene	jbenoit	Scaffold272	30624	54218	+	mRNA	Cuticle Protein CPAP3 3	OFAS004148-RA	curated MAKER model
OFAS004471	gene	jbenoit	Scaffold180	645390	650276	+	mRNA	Cuticle protein Unclassified 4	OFAS004471-RA	curated MAKER model
OFAS004472	gene	jbenoit	Scaffold180	674930	679633	+	mRNA	Cuticle Protein RR-2 11	OFAS004472-RA	curated MAKER model
OFAS004861	gene	jbenoit	Scaffold150	352836	362637	+	mRNA	Cuticle Protein RR-2 12	OFAS004861-RA	curated MAKER model
OFAS004935	gene	jbenoit	Scaffold177	407920	423041	-	mRNA	Cuticle Protein Unclassified 5	OFAS004935-RA	curated MAKER model
OFAS004936	gene	jbenoit	Scaffold177	431321	432643	-	mRNA	Cuticle Protein Unclassified 6	OFAS004936-RA	curated MAKER model
OFAS005214	gene	jbenoit	Scaffold255	637367	639100	-	mRNA	Cuticle Protein RR-2 13	OFAS005214-RA	curated MAKER model
OFAS005292	gene	jbenoit	Scaffold376	532985	536348	+	mRNA	Cuticle Protein Unclassified 7	OFAS005292-RA	curated MAKER model
OFAS005480	gene	jbenoit	Scaffold373	55336	57960	+	mRNA	Cuticle Protein RR-2 14	OFAS005480-RA	curated MAKER model
OFAS005482	gene	jbenoit	Scaffold373	81902	84098	-	mRNA	Cuticle Protein RR-2 15	OFAS005482-RA	curated MAKER model
OFAS005484	gene	jbenoit	Scaffold373	102944	104799	-	mRNA	Cuticle Protein RR-2 16	OFAS005484-RA	curated MAKER model
OFAS005485	gene	jbenoit	Scaffold373	116065	117244	+	mRNA	Cuticle Protein RR-2 17	OFAS005485-RA	curated MAKER model
OFAS005486	gene	jbenoit	Scaffold373	129920	141232	-	mRNA	Cuticle Protein RR-2 18	OFAS005486-RA	curated MAKER model
OFAS005487	gene	jbenoit	Scaffold373	152280	158828	-	mRNA	Cuticle protein Unclassified 5	OFAS005487-RA	curated MAKER model
OFAS006270	gene	jbenoit	Scaffold499	290978	297439	-	mRNA	Cuticle protein Unclassified 6	OFAS006270-RA	curated MAKER model
OFAS006272	gene	jbenoit	Scaffold499	408200	425608	-	mRNA	Cuticle protein Unclassified 7	OFAS006272-RA	curated MAKER model
OFAS006295	gene	jbenoit	Scaffold360	562291	564299	-	mRNA	Cuticle protein Unclassified 8	OFAS006295-RA	curated MAKER model
OFAS006366	gene	jbenoit	Scaffold256	14274	15648	-	mRNA	Cuticle protein RR-1 1	OFAS006366-RA	curated MAKER model
OFAS006367	gene	jbenoit	Scaffold256	99961	114786	+	mRNA	Cuticle Protein RR-1 2	OFAS006367-RA	curated MAKER model
OFAS006368	gene	jbenoit	Scaffold256	123317	127611	+	mRNA	Cuticle protein RR-1 3	OFAS006368-RA	curated MAKER model
OFAS006369	gene	jbenoit	Scaffold256	134693	136958	+	mRNA	Cuticle protein RR-1 7	OFAS006369-RA	curated MAKER model
OFAS006370	gene	jbenoit	Scaffold256	144663	145474	+	mRNA	Cuticle protein RR-1 5	OFAS006370-RA	curated MAKER model
OFAS006371	gene	jbenoit	Scaffold256	152736	154455	+	mRNA	Cuticle protein RR-1 6	OFAS006371-RA	curated MAKER model
OFAS006372	gene	jbenoit	Scaffold256	164968	168111	+	mRNA	Cuticle protein RR-1 7	OFAS006372-RA	curated MAKER model
OFAS006465	gene	jbenoit	Scaffold251	192682	195064	+	mRNA	Cuticle Protein RR-2 19	OFAS006465-RA	curated MAKER model
OFAS006595	gene	jbenoit	Scaffold453	288246	291552	+	mRNA	Cuticle protein Unclassified 9	OFAS006595-RA	curated MAKER model
OFAS006950	gene	jbenoit	Scaffold559	221232	231028	+	mRNA	Cuticle protein Unclassified 10	OFAS006950-RA	curated MAKER model
OFAS006995	gene	jbenoit	Scaffold467	379034	382672	+	mRNA	Cuticle Protein RR-2 20	OFAS006995-RA	curated MAKER model
OFAS006997	gene	jbenoit	Scaffold467	464317	466984	+	mRNA	Cuticle Protein RR-2 21	OFAS006997-RA	curated MAKER model
OFAS006998	gene	jbenoit	Scaffold467	486184	492766	+	mRNA	Cuticle Protein RR-2 22	OFAS006998-RA	curated MAKER model
OFAS007196	gene	jbenoit	Scaffold526	33479	37702	-	mRNA	Cuticle Protein CPF 1	OFAS007196-RA	curated MAKER model
OFAS007199	gene	jbenoit	Scaffold526	119137	129151	+	mRNA	Cuticle Protein CPF 2	OFAS007199-RA	curated MAKER model
OFAS007201	gene	jbenoit	Scaffold526	132994	136472	+	mRNA	Cuticle Protein CPF 3	OFAS007201-RA	curated MAKER model
OFAS007202	gene	jbenoit	Scaffold526	139864	142256	-	mRNA	Cuticle Protein CPF 4	OFAS007202-RA	curated MAKER model
OFAS007203	gene	jbenoit	Scaffold526	144910	146944	+	mRNA	Cuticle Protein CPF 5	OFAS007203-RA	curated MAKER model
OFAS007204	gene	jbenoit	Scaffold526	149433	155939	-	mRNA	Cuticle Protein CPF 6	OFAS007204-RA	curated MAKER model
OFAS007206	gene	jbenoit	Scaffold526	166056	168220	-	mRNA	Cuticle Protein CPF 7	OFAS007206-RA	curated MAKER model
OFAS007228	gene	jbenoit	Scaffold338	332525	351451	-	mRNA	Cuticle protein Unclassified 11	OFAS007228-RA	curated MAKER model
OFAS007482	gene	jbenoit	Scaffold351	286042	304134	-	mRNA	Cuticle protein Unclassified 12	OFAS007482-RA	curated MAKER model
OFAS007718	gene	jbenoit	Scaffold810	478165	479646	+	mRNA	Cuticle protein Unclassified 13	OFAS007718-RA	curated MAKER model
OFAS007838	gene	jbenoit	Scaffold767	422790	424352	+	mRNA	Cuticle Protein Unclassified 8	OFAS007838-RA	curated MAKER model
OFAS008193	gene	jbenoit	Scaffold777	80532	88527	+	mRNA	Cuticle Protein CPAP1 6	OFAS008193-RA	curated MAKER model
OFAS008524	gene	jbenoit	Scaffold787	18394	25860	+	mRNA	Cuticle Protein RR-2 23	OFAS008524-RA	curated MAKER model
OFAS008525	gene	jbenoit	Scaffold787	73603	86613	+	mRNA	Cuticle Protein RR-2 24	OFAS008525-RA	curated MAKER model
OFAS009825	gene	jbenoit	Scaffold537	330202	339525	-	mRNA	Cuticle Protein CPAP3 4	OFAS009825-RA	curated MAKER model
OFAS010360	gene	jbenoit	Scaffold823	204168	213029	-	mRNA	Cuticle protein Unclassified 14	OFAS010360-RA	curated MAKER model
OFAS010361	gene	jbenoit	Scaffold823	225494	237075	-	mRNA	Cuticle protein Unclassified 15	OFAS010361-RA	curated MAKER model
OFAS010387	gene	jbenoit	Scaffold820	297321	316030	-	mRNA	Cuticle Protein RR-2 25	OFAS010387-RA	curated MAKER model
OFAS010581	gene	jbenoit	Scaffold808	312389	329150	-	mRNA	Cuticle Protein RR-2 26	OFAS010581-RA	curated MAKER model
OFAS010615	gene	jbenoit	Scaffold893	305787	308971	+	mRNA	Cuticle Protein Tweedle 1	OFAS010615-RA	curated MAKER model
OFAS010744	gene	jbenoit	Scaffold973	2711	8968	+	mRNA	Cuticle protein Unclassified 16	OFAS010744-RA	curated MAKER model
OFAS010745	gene	jbenoit	Scaffold973	17371	19702	+	mRNA	Cuticle Protein RR-2 27	OFAS010745-RA	curated MAKER model
OFAS010747	gene	jbenoit	Scaffold973	44032	46993	+	mRNA	Cuticle Protein Unclassified 17	OFAS010747-RA	curated MAKER model
OFAS010748	gene	jbenoit	Scaffold973	53938	58665	+	mRNA	Cuticle protein Unclassified 18 -partial	OFAS010748-RA	curated MAKER model
OFAS010749	gene	jbenoit	Scaffold973	65668	69715	+	mRNA	Cuticle Protein RR-2 28	OFAS010749-RA	curated MAKER model
OFAS010750	gene	jbenoit	Scaffold973	83698	88697	+	mRNA	Cuticle protein Unclassified 19	OFAS010750-RA	curated MAKER model
OFAS012733	gene	jbenoit	Scaffold1535	139281	152550	-	mRNA	Cuticle Protein Unclassified 9	OFAS012733-RA	curated MAKER model
OFAS012930	gene	jbenoit	Scaffold1045	57267	64329	-	mRNA	Cuticle Protein CPAP1 7	OFAS012930-RA	curated MAKER model
OFAS013076	gene	jbenoit	Scaffold1472	1403	3023	-	mRNA	Cuticle Protein RR-2 29	OFAS013076-RA	curated MAKER model
OFAS013077	gene	jbenoit	Scaffold1472	14273	16142	-	mRNA	Cuticle Protein RR-2 30	OFAS013077-RA	curated MAKER model
OFAS013079	gene	jbenoit	Scaffold1472	55995	79410	-	mRNA	Cuticle protein Unclassified 20	OFAS013079-RA	curated MAKER model
OFAS013430	gene	jbenoit	Scaffold1519	139699	147038	-	mRNA	Cuticle Protein CPAP1 8	OFAS013430-RA	curated MAKER model
OFAS013672	gene	jbenoit	Scaffold1501	170562	226874	-	mRNA	Cuticle Protein CPAP1 9	OFAS013672-RA	curated MAKER model
OFAS013931	gene	jbenoit	Scaffold1240	6782	19597	+	mRNA	Cuticle Protein RR-2 31	OFAS013931-RA	curated MAKER model
OFAS014358	gene	jbenoit	Scaffold1262	5474	5851	+	mRNA	Cuticle protein RR-1 9	OFAS014358-RA	curated MAKER model
OFAS014359	gene	jbenoit	Scaffold1262	21667	28052	+	mRNA	Cuticle protein RR-1 10	OFAS014359-RA	curated MAKER model
OFAS014360	gene	jbenoit	Scaffold1262	28929	29963	+	mRNA	Cuticle protein Unclassified 21	OFAS014360-RA	curated MAKER model
OFAS014362	gene	jbenoit	Scaffold1262	47625	54173	+	mRNA	Cuticle protein Unclassified 22	OFAS014362-RA	curated MAKER model
OFAS014364	gene	jbenoit	Scaffold1262	62932	63780	+	mRNA	Cuticle protein Unclassified 23	OFAS014364-RA	curated MAKER model
OFAS014365	gene	jbenoit	Scaffold1262	98425	105452	+	mRNA	Cuticle protein RR-1 11	OFAS014365-RA	curated MAKER model
OFAS014892	gene	jbenoit	Scaffold1543	118720	119917	-	mRNA	Cuticle Protein Unclassified 10	OFAS014892-RA	curated MAKER model
OFAS015004	gene	jbenoit	Scaffold1897	18002	20973	+	mRNA	Cuticle Protein RR-2 32	OFAS015004-RA	curated MAKER model
OFAS015005	gene	jbenoit	Scaffold1897	44230	48994	+	mRNA	Cuticle Protein RR-2 33	OFAS015005-RA	curated MAKER model
OFAS015006	gene	jbenoit	Scaffold1897	56605	60517	+	mRNA	Cuticle Protein RR-2 34	OFAS015006-RA	curated MAKER model
OFAS015007	gene	jbenoit	Scaffold1897	65103	71776	+	mRNA	Cuticle Protein RR-2 35	OFAS015007-RA	curated MAKER model
OFAS015008	gene	jbenoit	Scaffold1897	83811	85160	+	mRNA	Cuticle Protein RR-2 36	OFAS015008-RA	curated MAKER model
OFAS015009	gene	jbenoit	Scaffold1897	89700	90970	+	mRNA	Cuticle Protein RR-2 37	OFAS015009-RA	curated MAKER model
OFAS015010	gene	jbenoit	Scaffold1897	99607	105557	-	mRNA	Cuticle Protein RR-2 38	OFAS015010-RA	curated MAKER model
OFAS015011	gene	jbenoit	Scaffold1897	120409	128096	+	mRNA	Cuticle Protein RR-2 39	OFAS015011-RA	curated MAKER model
OFAS015012	gene	jbenoit	Scaffold1897	136984	144689	+	mRNA	Cuticle Protein RR-2 40	OFAS015012-RA	curated MAKER model
OFAS015013	gene	jbenoit	Scaffold1897	149976	161061	+	mRNA	Cuticle Protein RR-2 41	OFAS015013-RA	curated MAKER model
OFAS015014	gene	jbenoit	Scaffold1897	169192	174332	+	mRNA	Cuticle Protein RR-2 42	OFAS015014-RA	curated MAKER model
OFAS015016	gene	jbenoit	Scaffold1897	200004	200565	-	mRNA	Cuticle Protein RR-2 43	OFAS015016-RA	curated MAKER model
OFAS015118	gene	jbenoit	Scaffold1583	102164	103768	-	mRNA	Cuticle Protein Tweedle 2	OFAS015118-RA	curated MAKER model
OFAS015135	gene	jbenoit	Scaffold1350	178101	195294	-	mRNA	Cuticle protein Unclassified 24	OFAS015135-RA	curated MAKER model
OFAS015341	gene	jbenoit	Scaffold1782	75212	77666	-	mRNA	Cuticle Protein Unclassified 11	OFAS015341-RA	curated MAKER model
OFAS015540	gene	jbenoit	Scaffold1877	133496	151666	-	mRNA	Cuticle Protein RR-2 44	OFAS015540-RA	curated MAKER model
OFAS015586	gene	jbenoit	Scaffold2073	5574	10262	-	mRNA	Cuticle protein RR-1 13	OFAS015586-RA	curated MAKER model
OFAS015687	gene	jbenoit	Scaffold1861	8061	14036	-	mRNA	Cuticle Protein RR-2 45	OFAS015687-RA	curated MAKER model
OFAS015688	gene	jbenoit	Scaffold1861	20807	23426	-	mRNA	Cuticle Protein RR-2 46	OFAS015688-RA	curated MAKER model
OFAS015689	gene	jbenoit	Scaffold1861	25036	26344	+	mRNA	Cuticle Protein RR-2 47	OFAS015689-RA	curated MAKER model
OFAS015690	gene	jbenoit	Scaffold1861	28034	30780	-	mRNA	Cuticle Protein RR-2 48	OFAS015690-RA	curated MAKER model
OFAS015691	gene	jbenoit	Scaffold1861	31861	33386	-	mRNA	Cuticle Protein RR-2 49	OFAS015691-RA	curated MAKER model
OFAS015692	gene	jbenoit	Scaffold1861	35966	37324	+	mRNA	Cuticle Protein RR-2 50	OFAS015692-RA	curated MAKER model
OFAS015693	gene	jbenoit	Scaffold1861	43666	45381	-	mRNA	Cuticle Protein RR-2 51	OFAS015693-RA	curated MAKER model
OFAS015694	gene	jbenoit	Scaffold1861	55800	57965	-	mRNA	Cuticle Protein RR-2 52	OFAS015694-RA	curated MAKER model
OFAS015695	gene	jbenoit	Scaffold1861	62821	63820	+	mRNA	Cuticle Protein RR-2 53	OFAS015695-RA	curated MAKER model
OFAS015696	gene	jbenoit	Scaffold1861	69481	70738	+	mRNA	Cuticle Protein RR-2 54	OFAS015696-RA	curated MAKER model
OFAS015697	gene	jbenoit	Scaffold1861	73984	78667	-	mRNA	Cuticle Protein RR-2 55	OFAS015697-RA	curated MAKER model
OFAS015699	gene	jbenoit	Scaffold1861	117026	123588	-	mRNA	Cuticle Protein RR-2 56	OFAS015699-RA	curated MAKER model
OFAS015700	gene	jbenoit	Scaffold1861	127968	128435	-	mRNA	Cuticle Protein RR-2 57	OFAS015700-RA	curated MAKER model
OFAS015701	gene	jbenoit	Scaffold1861	139103	140193	+	mRNA	Cuticle Protein RR-2 58	OFAS015701-RA	curated MAKER model
OFAS015702	gene	jbenoit	Scaffold1861	143525	154429	-	mRNA	Cuticle Protein RR-2 59	OFAS015702-RA	curated MAKER model
OFAS015703	gene	jbenoit	Scaffold1861	161076	161995	-	mRNA	Cuticle Protein RR-2 60	OFAS015703-RA	curated MAKER model
OFAS015908	gene	jbenoit	Scaffold1650	53577	61328	+	mRNA	Cuticle Protein RR-2 61	OFAS015908-RA	curated MAKER model
OFAS016244	gene	jbenoit	Scaffold1792	102799	110582	-	mRNA	Cuticle Protein Unclassified 12	OFAS016244-RA	curated MAKER model
OFAS016596	gene	jbenoit	Scaffold1651	34593	47418	-	mRNA	cuticular protein RR-3 motif 1	OFAS016596-RA	curated MAKER model
OFAS016751	gene	jbenoit	Scaffold2024	71995	76260	+	mRNA	Cuticle protein RR-1 14	OFAS016751-RA	curated MAKER model
OFAS016752	gene	jbenoit	Scaffold2024	91129	102481	+	mRNA	Cuticle protein RR-1 15	OFAS016752-RA	curated MAKER model
OFAS016874	gene	jbenoit	Scaffold1865	92568	93368	-	mRNA	Cuticle Protein RR-2 62	OFAS016874-RA	curated MAKER model
OFAS016875	gene	jbenoit	Scaffold1865	116610	117337	+	mRNA	Cuticle Protein RR-2 63	OFAS016875-RA	curated MAKER model
OFAS017072	gene	jbenoit	Scaffold2872	52199	68854	-	mRNA	Cuticle Protein CPAP1 10 -partial	OFAS017072-RA	curated MAKER model
OFAS017179	gene	jbenoit	Scaffold2258	57902	63697	+	mRNA	Cuticle protein RR-1 16	OFAS017179-RA	curated MAKER model
OFAS017180	gene	jbenoit	Scaffold2258	88715	97432	+	mRNA	Cuticle protein RR-1 17 -partial	OFAS017180-RA	curated MAKER model
OFAS017204	gene	jbenoit	Scaffold2180	33031	38758	-	mRNA	Cuticle protein RR-1 18	OFAS017204-RA	curated MAKER model
OFAS017205	gene	jbenoit	Scaffold2180	46406	53563	-	mRNA	Cuticle protein RR-1 19	OFAS017205-RA	curated MAKER model
OFAS017319	gene	jbenoit	Scaffold2440	11357	14986	+	mRNA	Cuticle protein RR-1 20	OFAS017319-RA	curated MAKER model
OFAS017320	gene	jbenoit	Scaffold2440	29081	31237	-	mRNA	Cuticle protein RR-1 21	OFAS017320-RA	curated MAKER model
OFAS017321	gene	jbenoit	Scaffold2440	58795	64334	+	mRNA	Cuticle protein RR-1 22	OFAS017321-RA	curated MAKER model
OFAS017322	gene	jbenoit	Scaffold2440	96542	115571	+	mRNA	Cuticle protein RR-1 23	OFAS017322-RA	curated MAKER model
OFAS017567	gene	jbenoit	Scaffold2581	40137	48782	+	mRNA	Cuticle protein RR-1 24	OFAS017567-RA	curated MAKER model
OFAS017667	gene	jbenoit	Scaffold2578	31784	35251	-	mRNA	Cuticle Protein RR-2 64	OFAS017667-RA	curated MAKER model
OFAS017668	gene	jbenoit	Scaffold2578	42053	46959	+	mRNA	Cuticle Protein RR-2 65	OFAS017668-RA	curated MAKER model
OFAS017670	gene	jbenoit	Scaffold2578	76715	80352	-	mRNA	Cuticle Protein RR-2 66	OFAS017670-RA	curated MAKER model
OFAS017671	gene	jbenoit	Scaffold2578	89492	93473	+	mRNA	Cuticle Protein RR-2 67	OFAS017671-RA	curated MAKER model
OFAS017679	gene	jbenoit	Scaffold2719	20179	20754	-	mRNA	cuticular protein RR-2 motif 5	OFAS017679-RA	curated MAKER model
OFAS017862	gene	jbenoit	Scaffold2662	40650	49403	+	mRNA	Cuticle protein RR-1 25 -partial	OFAS017862-RA	curated MAKER model
OFAS017863	gene	jbenoit	Scaffold2662	59985	60864	+	mRNA	Cuticle protein RR-1 26	OFAS017863-RA	curated MAKER model
OFAS018002	gene	jbenoit	Scaffold2967	48149	54928	+	mRNA	Cuticle protein Unclassified 25	OFAS018002-RA	curated MAKER model
OFAS018222	gene	jbenoit	Scaffold2897	47652	50275	+	mRNA	Cuticle Protein RR-2 68	OFAS018222-RA	curated MAKER model
OFAS018223	gene	jbenoit	Scaffold2897	54797	59232	-	mRNA	Cuticle Protein RR-2 69	OFAS018223-RA	curated MAKER model
OFAS018224	gene	jbenoit	Scaffold2897	63106	67683	+	mRNA	Cuticle Protein RR-2 70	OFAS018224-RA	curated MAKER model
OFAS018355	gene	jbenoit	Scaffold3109	15507	33048	+	mRNA	Cuticle Protein RR-2 71	OFAS018355-RA	curated MAKER model
OFAS018356	gene	jbenoit	Scaffold3109	40300	43976	+	mRNA	Cuticle Protein RR-2 72	OFAS018356-RA	curated MAKER model
OFAS018357	gene	jbenoit	Scaffold3109	46144	46909	-	mRNA	Cuticle Protein RR-2 73	OFAS018357-RA	curated MAKER model
OFAS018358	gene	jbenoit	Scaffold3109	60898	62191	+	mRNA	Cuticle Protein RR-2 74	OFAS018358-RA	curated MAKER model
OFAS018381	gene	jbenoit	Scaffold3491	44	28758	+	mRNA	Cuticle Protein CPAP1 11	OFAS018381-RA	curated MAKER model
OFAS018450	gene	jbenoit	Scaffold3507	34183	42975	-	mRNA	Cuticle Protein RR-2 75	OFAS018450-RA	curated MAKER model
OFAS018453	gene	jbenoit	Scaffold3177	377	18817	-	mRNA	Cuticle protein Unclassified 26	OFAS018453-RA	curated MAKER model
OFAS018610	gene	jbenoit	Scaffold3884	15670	28272	-	mRNA	cuticular protein analogous to peritrophins 1- G2	OFAS018610-RA	curated MAKER model
OFAS018723	gene	jbenoit	Scaffold4368	11002	15861	-	mRNA	cuticular protein RR-1 motif 4	OFAS018723-RA	curated MAKER model
OFAS018904	gene	jbenoit	Scaffold5460	19558	25661	-	mRNA	Cuticle protein RR-1 28 -partial	OFAS018904-RA	curated MAKER model
OFAS018963	gene	jbenoit	Scaffold4353	940	25284	+	mRNA	Cuticle Protein CPAP3 6	OFAS018963-RA	curated MAKER model
OFAS018967	gene	jbenoit	Scaffold4486	8972	9703	-	mRNA	Cuticle protein RR-1 29	OFAS018967-RA	curated MAKER model
OFAS019082	gene	jbenoit	Scaffold6238	96	3455	-	mRNA	Cuticle protein Unclassified 27	OFAS019082-RA	curated MAKER model
OFAS019145	gene	jbenoit	Scaffold5289	4830	12255	+	mRNA	Cuticle protein Unclassified 28	OFAS019145-RA	curated MAKER model
OFAS019149	gene	jbenoit	Scaffold4871	3616	7952	+	mRNA	Cuticle protein Unclassified 29	OFAS019149-RA	curated MAKER model
OFAS019420	gene	jbenoit	Scaffold6776	3090	7344	+	mRNA	Cuticle protein Tweedle 3 -partial	OFAS019420-RA	curated MAKER model
OFAS019537	gene	jbenoit	Scaffold8538	138	1239	+	mRNA	Cuticle protein RR-1 30	OFAS019537-RA	curated MAKER model
OFAS019591	gene	jbenoit	Scaffold8884	5304	5519	-	mRNA	Cuticle Protein CPAP3 7	OFAS019591-RA	curated MAKER model
OFAS025099	gene	jbenoit	Scaffold1350	144163	155923	-	mRNA	Cuticle protein RR-1 12	OFAS025099-RA	de novo model
OFAS025135	gene	jbenoit	Scaffold1213	86874	94390	-	mRNA	Cuticle protein RR-1 8	OFAS025135-RA	de novo model
OFAS025207	gene	jbenoit	Scaffold3220	29495	46992	-	mRNA	Cuticle protein RR-1 27 -partial	OFAS025207-RA	de novo model
OFAS025251	gene	jbenoit	Scaffold1678	40479	43528	-	mRNA	Cuticle Protein CPAP3 5	OFAS025251-RA	de novo model

## Sheet: ST6 - Chemoreceptors - all v1.1
Supplementary Table 6: Chemoreceptors of Oncopeltus fasciatus, excerpt from OGS v 1.1 gff.
gene_id	gene_type	transcript_owner	transcript_scaffold	transcript_start	transcript_end	transcript_strand	transcript_type	transcript_name	transcript_id	curation status	Chemoreceptor class
OFAS000730	gene	ivargas	Scaffold27	222113	234162	-	mRNA	Ofas-Gustatory receptor 99-RA	OFAS000730-RB	curated MAKER model	gustatory
OFAS000730	gene	ivargas	Scaffold27	222113	228122	-	mRNA	Ofas-Gustatory receptor 99-RB	OFAS000730-RA	curated MAKER model	gustatory
OFAS000913	gene	kpanfilio	Scaffold64	825889	831727	-	mRNA	Ofas-Gustatory receptor 46	OFAS000913-RA	curated MAKER model	gustatory
OFAS002338	gene	kpanfilio	Scaffold123	589380	607295	-	mRNA	Ofas-Gustatory receptor 7-RA	OFAS002338-RB	curated MAKER model	gustatory
OFAS002338	gene	kpanfilio	Scaffold123	589380	607295	-	mRNA	Ofas-Gustatory receptor 7-RB	OFAS002338-RA	curated MAKER model	gustatory
OFAS003821	gene	kpanfilio	Scaffold246	439047	457117	+	mRNA	ionotropic receptor 21-like	OFAS003821-RA	curated MAKER model	ionotropic
OFAS004794	gene	kpanfilio	Scaffold292	533806	547233	+	mRNA	Ofas-Gustatory receptor 12	OFAS004794-RA	curated MAKER model	gustatory
OFAS005387	gene	ivargas	Scaffold313	283186	294627	-	mRNA	Ofas-Gustatory receptor 52	OFAS005387-RA	curated MAKER model	gustatory
OFAS005850	gene	kpanfilio	Scaffold382	411136	437575	-	mRNA	Ofas-Gustatory receptor 21-RA	OFAS005850-RB	curated MAKER model	gustatory
OFAS005850	gene	kpanfilio	Scaffold382	411027	429413	-	mRNA	Ofas-Gustatory receptor 21-RB	OFAS005850-RD	curated MAKER model	gustatory
OFAS005850	gene	kpanfilio	Scaffold382	411027	425297	-	mRNA	Ofas-Gustatory receptor 21-RC	OFAS005850-RC	curated MAKER model	gustatory
OFAS005850	gene	kpanfilio	Scaffold382	411136	419330	-	mRNA	Ofas-Gustatory receptor 21-RD	OFAS005850-RA	curated MAKER model	gustatory
OFAS007928	gene	kpanfilio	Scaffold525	150018	156648	+	mRNA	Ofas-Gustatory receptor 84	OFAS007928-RA	curated MAKER model	gustatory
OFAS007931	gene	kpanfilio	Scaffold525	415689	425191	+	mRNA	Ofas-Gustatory receptor 88-RA	OFAS007931-RB	curated MAKER model	gustatory
OFAS007931	gene	kpanfilio	Scaffold525	419649	425191	+	mRNA	Ofas-Gustatory receptor 88-RB	OFAS007931-RA	curated MAKER model	gustatory
OFAS008798	gene	kpanfilio	Scaffold696	255082	257456	+	mRNA	Ofas-Gustatory receptor 97	OFAS008798-RA	curated MAKER model	gustatory
OFAS009411	gene	kpanfilio	Scaffold576	138689	188206	+	mRNA	ionotropic glutamate receptor kainate 2-like-RA	OFAS009411-RA	curated MAKER model	ionotropic
OFAS009411	gene	kpanfilio	Scaffold576	138689	188206	+	mRNA	ionotropic glutamate receptor kainate 2-like-RB	OFAS009411-RB	curated MAKER model	ionotropic
OFAS010685	gene	kpanfilio	Scaffold998	209549	216182	+	mRNA	Ofas-Gustatory receptor 80	OFAS010685-RA	curated MAKER model	gustatory
OFAS010847	gene	kpanfilio	Scaffold1025	220608	232038	+	mRNA	Ofas-Gustatory receptor 2	OFAS010847-RA	curated MAKER model	gustatory
OFAS012372	gene	ivargas	Scaffold1145	42561	54219	-	mRNA	Ofas-Gustatory receptor 45-RA	OFAS012372-RB	curated MAKER model	gustatory
OFAS012372	gene	kpanfilio	Scaffold1145	42561	50843	-	mRNA	Ofas-Gustatory receptor 45-RB	OFAS012372-RA	curated MAKER model	gustatory
OFAS013019	gene	ivargas	Scaffold1407	172572	183437	+	mRNA	Ofas-Gustatory receptor 64 -partial	OFAS013019-RA	curated MAKER model	gustatory
OFAS013199	gene	kpanfilio	Scaffold957	116249	138461	+	mRNA	Ofas-Gustatory receptor 8 -partial	OFAS013199-RA	curated MAKER model	gustatory
OFAS013505	gene	kpanfilio	Scaffold1031	8674	34886	+	mRNA	ionotropic receptor 25-like -part 2 of 3 (Exons 4%2C 7%2C 9-11%2C 13-16)	OFAS013505-RA	curated MAKER model	ionotropic
OFAS013515	gene	ivargas	Scaffold1232	17918	31245	-	mRNA	Odorant receptor putative	OFAS013515-RA	curated MAKER model	odorant
OFAS013887	gene	ivargas	Scaffold2156	76114	106164	+	mRNA	Ofas-Gustatory receptor 94-RA	OFAS013887-RA	curated MAKER model	gustatory
OFAS013887	gene	ivargas	Scaffold2156	78972	106164	+	mRNA	Ofas-Gustatory receptor 94-RB	OFAS013887-RB	curated MAKER model	gustatory
OFAS014163	gene	ivargas	Scaffold1391	181478	191077	-	mRNA	Odorant receptor putative	OFAS014163-RA	curated MAKER model	odorant
OFAS014262	gene	kpanfilio	Scaffold1752	38628	48693	+	mRNA	Ofas-Gustatory receptor 17	OFAS014262-RA	curated MAKER model	gustatory
OFAS014342	gene	kpanfilio	Scaffold1775	66599	80294	+	mRNA	Ofas-Gustatory receptor 55 -partial	OFAS014342-RA	curated MAKER model	gustatory
OFAS015205	gene	kpanfilio	Scaffold1945	58084	72451	+	mRNA	Ofas-Gustatory receptor 11	OFAS015205-RA	curated MAKER model	gustatory
OFAS015461	gene	ivargas	Scaffold2123	160257	174496	+	mRNA	Ofas-Gustatory receptor 48	OFAS015461-RA	curated MAKER model	gustatory
OFAS016042	gene	kpanfilio	Scaffold1905	373	13582	+	mRNA	Ofas-Gustatory receptor 82-RA	OFAS016042-RB	curated MAKER model	gustatory
OFAS016042	gene	kpanfilio	Scaffold1905	2908	13582	+	mRNA	Ofas-Gustatory receptor 82-RB	OFAS016042-RA	curated MAKER model	gustatory
OFAS016042	gene	kpanfilio	Scaffold1905	7540	13582	+	mRNA	Ofas-Gustatory receptor 82-RC -partial	OFAS016042-RC	curated MAKER model	gustatory
OFAS016250	gene	kpanfilio	Scaffold1879	78576	88514	-	mRNA	ionotropic receptor 75-like	OFAS016250-RA	curated MAKER model	ionotropic
OFAS018192	gene	kpanfilio	Scaffold3721	23227	49247	+	mRNA	Odorant receptor	OFAS018192-RA	curated MAKER model	odorant
OFAS025001	gene	ivargas	Scaffold79	492052	518280	+	mRNA	Ofas-Gustatory receptor 98-RA	OFAS025001-RC	de novo model	gustatory
OFAS025001	gene	ivargas	Scaffold79	496280	518280	+	mRNA	Ofas-Gustatory receptor 98-RB	OFAS025001-RB	de novo model	gustatory
OFAS025001	gene	ivargas	Scaffold79	501537	518280	+	mRNA	Ofas-Gustatory receptor 98-RD	OFAS025001-RA	de novo model	gustatory
OFAS025001	gene	ivargas	Scaffold79	504819	518280	+	mRNA	Ofas-Gustatory receptor 98-RE	OFAS025001-RD	de novo model	gustatory
OFAS025008	gene	kpanfilio	Scaffold409	399250	409720	-	mRNA	Ofas-Gustatory receptor 14	OFAS025008-RA	de novo model	gustatory
OFAS025009	gene	kpanfilio	Scaffold86	371069	377744	-	mRNA	Ofas-Gustatory receptor 78 -partial	OFAS025009-RA	de novo model	gustatory
OFAS025011	gene	ivargas	Scaffold2307	14005	27191	+	mRNA	Ofas-Gustatory receptor 93	OFAS025011-RA	de novo model	gustatory
OFAS025015	gene	ivargas	Scaffold332	513260	521820	-	mRNA	Ofas-Gustatory receptor 96	OFAS025015-RA	de novo model	gustatory
OFAS025017	gene	kpanfilio	Scaffold247	492419	493279	+	mRNA	Ofas-Gustatory receptor 58 -partial	OFAS025017-RA	de novo model	gustatory
OFAS025021	gene	kpanfilio	Scaffold361	185944	191705	+	mRNA	Ofas-Gustatory receptor 54 -partial	OFAS025021-RA	de novo model	gustatory
OFAS025023	gene	kpanfilio	Scaffold226	312429	328137	-	mRNA	Ofas-Gustatory receptor 114-RA	OFAS025023-RA	de novo model	gustatory
OFAS025023	gene	kpanfilio	Scaffold226	312429	325093	-	mRNA	Ofas-Gustatory receptor 114-RB	OFAS025023-RC	de novo model	gustatory
OFAS025023	gene	kpanfilio	Scaffold226	312429	318557	-	mRNA	Ofas-Gustatory receptor 114-RC	OFAS025023-RB	de novo model	gustatory
OFAS025025	gene	kpanfilio	Scaffold1752	29824	32147	+	mRNA	Ofas-Gustatory receptor 16	OFAS025025-RA	de novo model	gustatory
OFAS025030	gene	kpanfilio	Scaffold1025	249761	257555	+	mRNA	Ofas-Gustatory receptor 4 -part 1 of 2	OFAS025030-RA	de novo model	gustatory
OFAS025032	gene	ivargas	Scaffold1932	129897	142910	-	mRNA	Ofas-Gustatory receptor 38-RA	OFAS025032-RB	de novo model	gustatory
OFAS025032	gene	ivargas	Scaffold1932	129897	136882	-	mRNA	Ofas-Gustatory receptor 38-RB	OFAS025032-RA	de novo model	gustatory
OFAS025034	gene	kpanfilio	Scaffold517	9532	20633	+	mRNA	Ofas-Gustatory receptor 47-RA	OFAS025034-RC	de novo model	gustatory
OFAS025034	gene	kpanfilio	Scaffold517	11509	20633	+	mRNA	Ofas-Gustatory receptor 47-RB	OFAS025034-RB	de novo model	gustatory
OFAS025034	gene	kpanfilio	Scaffold517	14093	20633	+	mRNA	Ofas-Gustatory receptor 47-RC	OFAS025034-RA	de novo model	gustatory
OFAS025044	gene	kpanfilio	Scaffold1477	194817	199323	-	mRNA	Ofas-Gustatory receptor 113	OFAS025044-RA	de novo model	gustatory
OFAS025045	gene	kpanfilio	Scaffold1411	1873	31890	+	mRNA	ionotropic glutamate receptor kainate 2-like	OFAS025045-RA	de novo model	ionotropic
OFAS025046	gene	kpanfilio	Scaffold382	440243	451996	-	mRNA	Ofas-Gustatory receptor 20-RA	OFAS025046-RA	de novo model	gustatory
OFAS025046	gene	ivargas	Scaffold382	440243	449429	-	mRNA	Ofas-Gustatory receptor 20-RB	OFAS025046-RB	de novo model	gustatory
OFAS025048	gene	ivargas	Scaffold355	228901	235560	+	mRNA	Odorant receptor putative	OFAS025048-RA	de novo model	odorant
OFAS025049	gene	ivargas	Scaffold1529	52926	58689	+	mRNA	Ofas-Gustatory receptor 30 -partial	OFAS025049-RA	de novo model	gustatory
OFAS025050	gene	kpanfilio	Scaffold4029	11408	18695	+	mRNA	Ofas-Gustatory receptor 90	OFAS025050-RA	de novo model	gustatory
OFAS025051	gene	ivargas	Scaffold1932	121997	126499	-	mRNA	Ofas-Gustatory receptor 39	OFAS025051-RA	de novo model	gustatory
OFAS025052	gene	kpanfilio	Scaffold1317	63561	81554	-	mRNA	Ofas-Gustatory receptor 1 -partial	OFAS025052-RA	de novo model	gustatory
OFAS025053	gene	ivargas	Scaffold8	537830	550587	-	mRNA	Odorant receptor putative	OFAS025053-RA	de novo model	odorant
OFAS025057	gene	kpanfilio	Scaffold5315	13321	17432	+	mRNA	Ofas-Gustatory receptor 27 -partial	OFAS025057-RA	de novo model	gustatory
OFAS025058	gene	kpanfilio	Scaffold3032	6264	6589	-	mRNA	ionotropic receptor 25-like -part 1 of 3 (Exons 1-2)	OFAS025058-RA	de novo model	ionotropic
OFAS025061	gene	kpanfilio	Scaffold525	433827	440024	-	mRNA	Ofas-Gustatory receptor 89 -partial	OFAS025061-RA	de novo model	gustatory
OFAS025065	gene	kpanfilio	Scaffold2192	121446	126589	-	mRNA	Ofas-Gustatory receptor 26 -partial	OFAS025065-RA	de novo model	gustatory
OFAS025066	gene	kpanfilio	Scaffold14914	4420	4542	-	mRNA	Ofas-Gustatory receptor 4 -part 2 of 2	OFAS025066-RA	de novo model	gustatory
OFAS025067	gene	kpanfilio	Scaffold1529	11226	17013	+	mRNA	Ofas-Gustatory receptor 29	OFAS025067-RA	de novo model	gustatory
OFAS025071	gene	kpanfilio	Scaffold115	88861	97166	-	mRNA	Odorant receptor	OFAS025071-RA	de novo model	odorant
OFAS025072	gene	kpanfilio	Scaffold1818	90708	97575	-	mRNA	Ofas-Gustatory receptor 9 -partial	OFAS025072-RA	de novo model	gustatory
OFAS025080	gene	ivargas	Scaffold1266	245495	249014	-	mRNA	Ofas-Gustatory receptor 104 -partial	OFAS025080-RA	de novo model	gustatory
OFAS025082	gene	ivargas	Scaffold155	218796	219614	+	mRNA	Ofas-Gustatory receptor 61 -partial	OFAS025082-RA	de novo model	gustatory
OFAS025083	gene	ivargas	Scaffold2096	22874	56114	-	mRNA	Ofas-Gustatory receptor 70-RA	OFAS025083-RA	de novo model	gustatory
OFAS025083	gene	ivargas	Scaffold2096	22874	51208	-	mRNA	Ofas-Gustatory receptor 70-RB	OFAS025083-RD	de novo model	gustatory
OFAS025083	gene	ivargas	Scaffold2096	22874	45008	-	mRNA	Ofas-Gustatory receptor 70-RC	OFAS025083-RC	de novo model	gustatory
OFAS025083	gene	ivargas	Scaffold2096	22874	39972	-	mRNA	Ofas-Gustatory receptor 70-RD -partial	OFAS025083-RE	de novo model	gustatory
OFAS025083	gene	ivargas	Scaffold2096	22874	36252	-	mRNA	Ofas-Gustatory receptor 70-RE -partial	OFAS025083-RB	de novo model	gustatory
OFAS025083	gene	ivargas	Scaffold2096	22874	31201	-	mRNA	Ofas-Gustatory receptor 70-RF	OFAS025083-RF	de novo model	gustatory
OFAS025085	gene	kpanfilio	Scaffold1190	30782	38556	-	mRNA	Ofas-Gustatory receptor 23	OFAS025085-RA	de novo model	gustatory
OFAS025087	gene	kpanfilio	Scaffold2219	462	7383	-	mRNA	ionotropic receptor 40-like -part 2 of 2 (Exons 3%2C 6%2C 8)	OFAS025087-RA	de novo model	ionotropic
OFAS025088	gene	kpanfilio	Scaffold525	405158	412189	-	mRNA	Ofas-Gustatory receptor 87	OFAS025088-RA	de novo model	gustatory
OFAS025090	gene	ivargas	Scaffold95	603302	615423	-	mRNA	Ofas-Gustatory receptor 36	OFAS025090-RA	de novo model	gustatory
OFAS025093	gene	ivargas	Scaffold4	670065	681483	+	mRNA	Ofas-Gustatory receptor 108-RA	OFAS025093-RA	de novo model	gustatory
OFAS025093	gene	ivargas	Scaffold4	672620	681483	+	mRNA	Ofas-Gustatory receptor 108-RB	OFAS025093-RC	de novo model	gustatory
OFAS025093	gene	ivargas	Scaffold4	674278	681483	+	mRNA	Ofas-Gustatory receptor 108-RC	OFAS025093-RB	de novo model	gustatory
OFAS025095	gene	kpanfilio	Scaffold681	28390	35182	+	mRNA	Ofas-Gustatory receptor 105	OFAS025095-RA	de novo model	gustatory
OFAS025100	gene	ivargas	Scaffold3039	69128	73602	+	mRNA	Ofas-Gustatory receptor 95	OFAS025100-RA	de novo model	gustatory
OFAS025103	gene	ivargas	Scaffold344	532686	547089	+	mRNA	Odorant receptor putative	OFAS025103-RA	de novo model	odorant
OFAS025104	gene	kpanfilio	Scaffold3482	77663	82257	+	mRNA	Ofas-Gustatory receptor 25	OFAS025104-RA	de novo model	gustatory
OFAS025109	gene	ivargas	Scaffold636	271331	279169	-	mRNA	Ofas-Gustatory receptor 63	OFAS025109-RA	de novo model	gustatory
OFAS025112	gene	ivargas	Scaffold139	630846	641830	-	mRNA	Ofas-Gustatory receptor 103-RB	OFAS025112-RB	de novo model	gustatory
OFAS025112	gene	ivargas	Scaffold139	630846	636147	-	mRNA	Ofas-Gustatory receptor 103-RC	OFAS025112-RA	de novo model	gustatory
OFAS025118	gene	kpanfilio	Scaffold2123	23784	32250	-	mRNA	Ofas-Gustatory receptor 51	OFAS025118-RA	de novo model	gustatory
OFAS025121	gene	kpanfilio	Scaffold95	628542	632989	-	mRNA	Ofas-Gustatory receptor 34 -partial	OFAS025121-RA	de novo model	gustatory
OFAS025122	gene	kpanfilio	Scaffold760	291448	304287	+	mRNA	Ofas-Gustatory receptor 19	OFAS025122-RA	de novo model	gustatory
OFAS025124	gene	kpanfilio	Scaffold313	184537	198930	-	mRNA	Ofas-Gustatory receptor 53-RA	OFAS025124-RA	de novo model	gustatory
OFAS025124	gene	kpanfilio	Scaffold313	184537	192885	-	mRNA	Ofas-Gustatory receptor 53-RB	OFAS025124-RB	de novo model	gustatory
OFAS025128	gene	ivargas	Scaffold308	613464	618698	+	mRNA	Ofas-Gustatory receptor 107	OFAS025128-RA	de novo model	gustatory
OFAS025136	gene	ivargas	Scaffold95	636312	644361	-	mRNA	Ofas-Gustatory receptor 33	OFAS025136-RA	de novo model	gustatory
OFAS025142	gene	kpanfilio	Scaffold247	497231	498061	+	mRNA	Ofas-Gustatory receptor 59 -partial	OFAS025142-RA	de novo model	gustatory
OFAS025146	gene	kpanfilio	Scaffold998	219301	224677	+	mRNA	Ofas-Gustatory receptor 81	OFAS025146-RA	de novo model	gustatory
OFAS025153	gene	kpanfilio	Scaffold2131	176374	183902	+	mRNA	Ofas-Gustatory receptor 31	OFAS025153-RA	de novo model	gustatory
OFAS025160	gene	kpanfilio	Scaffold1158	175153	175306	-	mRNA	ionotropic receptor 76-like -part 2 of 2 (internal part of exon 3)	OFAS025160-RA	de novo model	ionotropic
OFAS025163	gene	kpanfilio	Scaffold5546	1511	2499	-	mRNA	Ofas-Gustatory receptor -partial	OFAS025163-RA	de novo model	gustatory
OFAS025164	gene	ivargas	Scaffold375	158290	161627	+	mRNA	Ofas-Gustatory receptor 76	OFAS025164-RA	de novo model	gustatory
OFAS025165	gene	kpanfilio	Scaffold1007	19652	34428	+	mRNA	ionotropic receptor 40-like -part 1 of 2 (Exons 2%2C 4-5%2C 7%2C 9-12)	OFAS025165-RA	de novo model	ionotropic
OFAS025171	gene	kpanfilio	Scaffold1025	236278	241393	+	mRNA	Ofas-Gustatory receptor 3 -partial	OFAS025171-RA	de novo model	gustatory
OFAS025174	gene	ivargas	Scaffold2448	19238	33648	-	mRNA	Ofas-Gustatory receptor 65-RA -partial	OFAS025174-RB	de novo model	gustatory
OFAS025174	gene	ivargas	Scaffold2448	19238	27894	-	mRNA	Ofas-Gustatory receptor 65-RB -partial	OFAS025174-RA	de novo model	gustatory
OFAS025176	gene	kpanfilio	Scaffold998	163831	205245	+	mRNA	Ofas-Gustatory receptor 79-RA	OFAS025176-RA	de novo model	gustatory
OFAS025176	gene	kpanfilio	Scaffold998	183035	205245	+	mRNA	Ofas-Gustatory receptor 79-RB	OFAS025176-RB	de novo model	gustatory
OFAS025176	gene	kpanfilio	Scaffold998	193099	205245	+	mRNA	Ofas-Gustatory receptor 79-RC	OFAS025176-RC	de novo model	gustatory
OFAS025176	gene	kpanfilio	Scaffold998	198162	205245	+	mRNA	Ofas-Gustatory receptor 79-RD	OFAS025176-RD	de novo model	gustatory
OFAS025177	gene	ivargas	Scaffold2096	3893	10136	+	mRNA	Ofas-Gustatory receptor 68	OFAS025177-RA	de novo model	gustatory
OFAS025185	gene	kpanfilio	Scaffold1025	270517	278388	+	mRNA	Ofas-Gustatory receptor 5 -part 2 of 2	OFAS025185-RA	de novo model	gustatory
OFAS025190	gene	ivargas	Scaffold2096	11426	15812	+	mRNA	Ofas-Gustatory receptor 69	OFAS025190-RA	de novo model	gustatory
OFAS025193	gene	kpanfilio	Scaffold1260	230928	255426	-	mRNA	Ofas-Gustatory receptor 112-RA -partial	OFAS025193-RB	de novo model	gustatory
OFAS025193	gene	kpanfilio	Scaffold1260	230928	245953	-	mRNA	Ofas-Gustatory receptor 112-RB	OFAS025193-RA	de novo model	gustatory
OFAS025197	gene	kpanfilio	Scaffold1025	281870	293884	+	mRNA	Ofas-Gustatory receptor 6	OFAS025197-RA	de novo model	gustatory
OFAS025198	gene	ivargas	Scaffold2321	7716	8606	-	mRNA	Ofas-Gustatory receptor 62 -partial	OFAS025198-RA	de novo model	gustatory
OFAS025200	gene	ivargas	Scaffold1488	66141	71798	+	mRNA	Odorant receptor putative (partial)	OFAS025200-RA	de novo model	odorant
OFAS025206	gene	kpanfilio	Scaffold622	165704	169912	-	mRNA	Ofas-Gustatory receptor 106 -partial	OFAS025206-RA	de novo model	gustatory
OFAS025210	gene	kpanfilio	Scaffold525	397482	401387	-	mRNA	Ofas-Gustatory receptor 86	OFAS025210-RA	de novo model	gustatory
OFAS025211	gene	kpanfilio	Scaffold91	688410	693487	-	mRNA	Ofas-Gustatory receptor 22	OFAS025211-RA	de novo model	gustatory
OFAS025219	gene	kpanfilio	Scaffold611	168237	174246	+	mRNA	Ofas-Gustatory receptor 110	OFAS025219-RA	de novo model	gustatory
OFAS025221	gene	ivargas	Scaffold269	561866	568724	-	mRNA	Odorant receptor putative	OFAS025221-RA	de novo model	odorant
OFAS025229	gene	ivargas	Scaffold375	126633	127427	+	mRNA	Ofas-Gustatory receptor 72 -partial	OFAS025229-RA	de novo model	gustatory
OFAS025234	gene	ivargas	Scaffold375	150134	152210	+	mRNA	Ofas-Gustatory receptor 75 -partial	OFAS025234-RA	de novo model	gustatory
OFAS025236	gene	kpanfilio	Scaffold1630	190783	197523	+	mRNA	Ofas-Gustatory receptor 92-RA	OFAS025236-RB	de novo model	gustatory
OFAS025236	gene	kpanfilio	Scaffold1630	193133	197523	+	mRNA	Ofas-Gustatory receptor 92-RB	OFAS025236-RA	de novo model	gustatory
OFAS025237	gene	ivargas	Scaffold790	330055	343049	-	mRNA	Ofas-Gustatory receptor 41-RA	OFAS025237-RA	de novo model	gustatory
OFAS025237	gene	kpanfilio	Scaffold790	330055	339522	-	mRNA	Ofas-Gustatory receptor 41-RB	OFAS025237-RC	de novo model	gustatory
OFAS025237	gene	ivargas	Scaffold790	330055	336429	-	mRNA	Ofas-Gustatory receptor 41-RC	OFAS025237-RB	de novo model	gustatory
OFAS025238	gene	kpanfilio	Scaffold525	180557	184970	-	mRNA	Ofas-Gustatory receptor 85-RA	OFAS025238-RB	de novo model	gustatory
OFAS025238	gene	kpanfilio	Scaffold525	180557	182950	-	mRNA	Ofas-Gustatory receptor 85-RB	OFAS025238-RA	de novo model	gustatory
OFAS025240	gene	kpanfilio	Scaffold2123	69603	77115	-	mRNA	Ofas-Gustatory receptor 49-RA	OFAS025240-RB	de novo model	gustatory
OFAS025240	gene	kpanfilio	Scaffold2123	69603	73078	-	mRNA	Ofas-Gustatory receptor 49-RB	OFAS025240-RA	de novo model	gustatory
OFAS025242	gene	ivargas	Scaffold3505	36683	39307	-	mRNA	Odorant receptor putative	OFAS025242-RA	de novo model	odorant
OFAS025246	gene	kpanfilio	Scaffold4	1118704	1119522	-	mRNA	Ofas-Gustatory receptor 109-RA -partial	OFAS025246-RA	de novo model	gustatory
OFAS025246	gene	ivargas	Scaffold4	1116756	1117559	-	mRNA	Ofas-Gustatory receptor 109-RB -partial	OFAS025246-RB	de novo model	gustatory
OFAS025246	gene	ivargas	Scaffold4	1112020	1112823	-	mRNA	Ofas-Gustatory receptor 109-RC -partial	OFAS025246-RC	de novo model	gustatory
OFAS025247	gene	kpanfilio	Scaffold1752	45735	51656	+	mRNA	Ofas-Gustatory receptor 18	OFAS025247-RA	de novo model	gustatory
OFAS025249	gene	kpanfilio	Scaffold1752	8265	27114	+	mRNA	Ofas-Gustatory receptor 15-RA	OFAS025249-RA	de novo model	gustatory
OFAS025249	gene	kpanfilio	Scaffold1752	18425	27114	+	mRNA	Ofas-Gustatory receptor 15-RB	OFAS025249-RC	de novo model	gustatory
OFAS025249	gene	kpanfilio	Scaffold1752	20186	27114	+	mRNA	Ofas-Gustatory receptor 15-RC	OFAS025249-RB	de novo model	gustatory
OFAS025255	gene	kpanfilio	Scaffold1630	177426	186813	+	mRNA	Ofas-Gustatory receptor 91-RA -partial	OFAS025255-RB	de novo model	gustatory
OFAS025255	gene	kpanfilio	Scaffold1630	180848	186813	+	mRNA	Ofas-Gustatory receptor 91-RB -partial	OFAS025255-RA	de novo model	gustatory
OFAS025258	gene	kpanfilio	Scaffold247	482507	483349	+	mRNA	Ofas-Gustatory receptor 57 -partial	OFAS025258-RA	de novo model	gustatory
OFAS025259	gene	kpanfilio	Scaffold264	624465	636652	+	mRNA	ionotropic glutamate receptor -partial	OFAS025259-RA	de novo model	ionotropic
OFAS025261	gene	kpanfilio	Scaffold73	25408	33197	+	mRNA	Ofas-Gustatory receptor 40-RA	OFAS025261-RA	de novo model	gustatory
OFAS025261	gene	kpanfilio	Scaffold73	28386	33197	+	mRNA	Ofas-Gustatory receptor 40-RB	OFAS025261-RB	de novo model	gustatory
OFAS025264	gene	kpanfilio	Scaffold2131	156401	171146	-	mRNA	Ofas-Gustatory receptor 32	OFAS025264-RA	de novo model	gustatory
OFAS025267	gene	ivargas	Scaffold175	221067	240035	+	mRNA	Odorant receptor putative	OFAS025267-RA	de novo model	odorant
OFAS025269	gene	kpanfilio	Scaffold913	156744	167489	+	mRNA	Ofas-Gustatory receptor 83	OFAS025269-RA	de novo model	gustatory
OFAS025271	gene	ivargas	Scaffold606	477244	483564	-	mRNA	Ofas-Gustatory receptor 43-RA	OFAS025271-RA	de novo model	gustatory
OFAS025271	gene	ivargas	Scaffold606	477244	480928	-	mRNA	Ofas-Gustatory receptor 43-RB	OFAS025271-RB	de novo model	gustatory
OFAS025283	gene	ivargas	Scaffold375	131783	134670	+	mRNA	Ofas-Gustatory receptor 73	OFAS025283-RA	de novo model	gustatory
OFAS025289	gene	kpanfilio	Scaffold10	1275105	1284427	+	mRNA	Ofas-Gustatory receptor 115	OFAS025289-RA	de novo model	gustatory
OFAS025294	gene	kpanfilio	Scaffold2235	19267	27947	-	mRNA	Ofas-Gustatory receptor 77 -partial	OFAS025294-RA	de novo model	gustatory
OFAS025302	gene	ivargas	Scaffold84	614899	625815	-	mRNA	Ofas-Gustatory receptor 44-RA	OFAS025302-RA	de novo model	gustatory
OFAS025302	gene	ivargas	Scaffold84	614899	620031	-	mRNA	Ofas-Gustatory receptor 44-RB	OFAS025302-RB	de novo model	gustatory
OFAS025303	gene	kpanfilio	Scaffold230	354869	385729	-	mRNA	Ofas-Gustatory receptor 10	OFAS025303-RA	de novo model	gustatory
OFAS025304	gene	ivargas	Scaffold352	268908	292585	+	mRNA	Ofas-Gustatory receptor 100	OFAS025304-RA	de novo model	gustatory
OFAS025306	gene	kpanfilio	Scaffold409	412151	417085	-	mRNA	Ofas-Gustatory receptor 13-RA	OFAS025306-RB	de novo model	gustatory
OFAS025306	gene	kpanfilio	Scaffold409	412151	415046	-	mRNA	Ofas-Gustatory receptor 13-RB	OFAS025306-RA	de novo model	gustatory
OFAS025311	gene	ivargas	Scaffold2448	16264	17960	-	mRNA	Ofas-Gustatory receptor 67 -partial	OFAS025311-RA	de novo model	gustatory
OFAS025314	gene	kpanfilio	Scaffold790	164046	177056	-	mRNA	Ofas-Gustatory receptor 42-RA	OFAS025314-RB	de novo model	gustatory
OFAS025314	gene	ivargas	Scaffold790	164046	174256	-	mRNA	Ofas-Gustatory receptor 42-RB	OFAS025314-RA	de novo model	gustatory
OFAS025315	gene	kpanfilio	Scaffold542	150374	151297	+	mRNA	Ofas-Gustatory receptor 28 -partial	OFAS025315-RA	de novo model	gustatory
OFAS025316	gene	ivargas	Scaffold611	175059	181121	+	mRNA	Ofas-Gustatory receptor 111	OFAS025316-RA	de novo model	gustatory
OFAS025319	gene	ivargas	Scaffold375	145287	148710	+	mRNA	Ofas-Gustatory receptor 74	OFAS025319-RA	de novo model	gustatory
OFAS025320	gene	ivargas	Scaffold155	203800	212533	+	mRNA	Ofas-Gustatory receptor 60 -partial	OFAS025320-RA	de novo model	gustatory
OFAS025322	gene	kpanfilio	Scaffold3032	776	3176	-	mRNA	ionotropic receptor 25-like -part 3 of 3 (Exons 5-6)	OFAS025322-RA	de novo model	ionotropic
OFAS025326	gene	kpanfilio	Scaffold44	545258	549744	+	mRNA	Ofas-Gustatory receptor 24	OFAS025326-RA	de novo model	gustatory
OFAS025329	gene	ivargas	Scaffold95	671265	683181	-	mRNA	Ofas-Gustatory receptor 37-RA	OFAS025329-RA	de novo model	gustatory
OFAS025329	gene	ivargas	Scaffold95	671265	673828	-	mRNA	Ofas-Gustatory receptor 37-RB	OFAS025329-RB	de novo model	gustatory
OFAS025331	gene	kpanfilio	Scaffold14914	379	541	-	mRNA	Ofas-Gustatory receptor 5 -part 1 of 2	OFAS025331-RA	de novo model	gustatory
OFAS025333	gene	kpanfilio	Scaffold2123	54296	64930	+	mRNA	Ofas-Gustatory receptor 50-RA	OFAS025333-RA	de novo model	gustatory
OFAS025333	gene	kpanfilio	Scaffold2123	56828	64930	+	mRNA	Ofas-Gustatory receptor 50-RB	OFAS025333-RB	de novo model	gustatory
OFAS025337	gene	kpanfilio	Scaffold1411	99876	157276	+	mRNA	ionotropic glutamate receptor kainate 2-like	OFAS025337-RA	de novo model	ionotropic
OFAS025338	gene	kpanfilio	Scaffold1158	170511	227446	+	mRNA	ionotropic receptor 76-like -part 1 of 2 -partial	OFAS025338-RA	de novo model	ionotropic
OFAS026004	pseudogene	ivargas	Scaffold79	499819	518280	+	pseudogenic_transcript	Ofas-Gustatory receptor 98-RC	OFAS026004-RA	de novo model	gustatory
OFAS026005	pseudogene	ivargas	Scaffold95	619954	622389	-	pseudogenic_transcript	Ofas-Gustatory receptor 35	OFAS026005-RA	de novo model	gustatory
OFAS026006	pseudogene	ivargas	Scaffold139	630846	644982	-	pseudogenic_transcript	Ofas-Gustatory receptor 103-RA	OFAS026006-RA	de novo model	gustatory
OFAS026008	pseudogene	kpanfilio	Scaffold1630	183008	186813	+	pseudogenic_transcript	Ofas-Gustatory receptor 91-RC -partial	OFAS026008-RA	de novo model	gustatory
OFAS026009	pseudogene	ivargas	Scaffold79	506757	518280	+	pseudogenic_transcript	Ofas-Gustatory receptor 98-RF	OFAS026009-RA	de novo model	gustatory
OFAS026010	pseudogene	kpanfilio	Scaffold9243	3784	6862	+	pseudogenic_transcript	Ofas-Gustatory receptor 56 -partial	OFAS026010-RA	de novo model	gustatory
OFAS027005	gene	kpanfilio	Scaffold784	87697	187185	+	mRNA	ionotropic glutamate receptor kainate 2-like -partial	OFAS027005-RA	de novo model	ionotropic

## Sheet: ST7 - CP and CR KS-Tests
Supplementary Table 7a: Oncopeltus fasciatus cuticle proteins and chemoreceptors, two-sample Kolmogorov-Smirnov tests
															Set	n
		CR/CP: ma MAKER model vs CR/CP: dn model	CR/CP: ma MAKER model vs OGS	CR/CP: dn model vs OGS	CR/CP: dn model vs MAN-ADD	CP (ma+dn) vs MAN-ADD	GR (ma+dn) vs MAN-ADD	OR (ma+dn) vs MAN-ADD	IR (ma+dn) vs MAN-ADD	CP (ma) vs. (dn)	GR (ma) vs. (dn)	IR (ma) vs. (dn)	OR (ma) vs. (dn)		CR/CP (ma MAKER)	201
Oncopeltus fasciatus	Transcript length	0.05837	5.133e-07	0.000147	0.001469	8.687e-05	0.0001987	0.01342	0.005522	0.4037	0.006093	0.4096	0.303		CR/CP (dn)	113
	Protein length	2.2e-16	0.01618	2.2e-16	0.001499	3.043e-10	2.679e-06	0.296	0.005114	0.9562	0.0182	0.4096	1		OGS	19587
	Exon count	0.0004375	1.528e-13	1.099e-09	0.0002153	1.61e-06	2.217e-05	0.1106	0.0001299	0.589	0.2984	0.1216	0.1717		CP (ma+dn)	178
	Median exon length	8.257e-06	1.402e-05	3.34e-08	0.2728	0.001418	0.07057	0.1335	0.04955	0.9158	0.08673	0.8752	0.303		GR (ma+dn)	111
	Median intron length	0.01626	0.02865	0.1377	0.9993	0.0224	0.9928	0.9569	0.5768	0.7532	0.6272	0.5175	0.5636		OR (ma+dn)	11
															IR (ma+dn)	14
															CP (ma)	174
															CP (dn)	4	note the small sample size!
Supplementary Table 7b: Oncopeltus fasciatus cuticle proteins and chemoreceptors, Bonferroni-corrected two-sample Kolmogorov-Smirnov tests															GR (ma)	20
corrected for multiple testing by multiplying with # tests (p*60)															GR (dn)	91
															IR (ma)	4	note the small sample size!
		CR/CP: ma MAKER model vs CR/CP: dn model	CR/CP: ma MAKER model vs OGS	CR/CP: dn model vs OGS	CR/CP: dn model vs MAN-ADD	CP (ma+dn) vs MAN-ADD	GR (ma+dn) vs MAN-ADD	OR (ma+dn) vs MAN-ADD	IR (ma+dn) vs MAN-ADD	CP (ma) vs. (dn)	GR (ma) vs. (dn)	IR (ma) vs. (dn)	OR (ma) vs. (dn)		IR (dn)	10	note the small sample size!
Oncopeltus fasciatus	Transcript length	3.5022	3.0798e-05	0.00882	0.08814	0.0052122	0.011922	0.8052	0.33132	24.222	0.36558	24.576	18.18		OR (ma)	3	note the small sample size!
	Protein length	1.32e-14	0.9708	1.32e-14	0.08994	1.8258e-08	0.00016074	17.76	0.30684	57.372	1.092	24.576	60		OR (dn)	8	note the small sample size!
	Exon count	0.02625	9.168e-12	6.594e-08	0.012918	9.66e-05	0.0013302	6.636	0.007794	35.34	17.904	7.296	10.302
	Median exon length	0.00049542	0.0008412	2.004e-06	16.368	0.08508	4.2342	8.01	2.973	54.948	5.2038	52.512	18.18
	Median intron length	0.9756	1.719	8.262	59.958	1.344	59.568	57.414	34.608	45.192	37.632	31.05	33.816
CR	chemoreceptor
CP	cuticle protein
ma	manually annotated
dn	de novo
GR	gustatory receptor
IR	ionotropic receptor
OR	odorant receptor
